# Supplementary material for: Downregulation of miR-211-5p Promotes Carboplatin Resistance in Human Retinoblastoma Y79 Cells by Affecting the GDNF–LIF Interaction
Source: Front Oncol. 2022 Mar 2;12:848733. doi: 10.3389/fonc.2022.848733 (PMC8925320; doi:10.3389/fonc.2022.848733)
Supplement: Supplementary Table 1 — 857 genes were upregulated. [file Table_1.xls]

logFC	AveExpr	t	P.Value	adj.P.Val	B
LOC102724788	4.94415838676236	2.50239615863184	64.1120864210483	3.94230664576305e-10	4.01116875625844e-06	13.5726637452102
NR2E3	3.96887515061108	4.12975689157431	62.158354176182	4.79231631572096e-10	4.01116875625844e-06	13.4473659203836
SYTL1	3.5841370240529	4.50955396978684	57.6951898346833	7.66780720229844e-10	4.27863641888253e-06	13.1316977486988
KIAA1217	3.6877821491576	3.0097263650289	51.4934095484572	1.5707570344622e-09	5.04980478289693e-06	12.6128426825653
EDA2R	2.59080919052486	5.17368073400833	47.2753991851014	2.69195239397948e-09	5.04980478289693e-06	12.1948088602413
MTCL1	2.6603770294313	5.13557860371327	46.9790629254944	2.800768557027e-09	5.04980478289693e-06	12.1631421156109
FXYD6	3.24625511089269	6.16352425698362	46.4288553636375	3.01660978667678e-09	5.04980478289693e-06	12.1034862573037
GAS7	2.39342172387465	4.81373471508733	43.9160107760997	4.28325017503983e-09	6.12883696385216e-06	11.8160828689487
ANKRD6	2.69086886569647	4.15910730842582	42.4540286498933	5.301437494901e-09	6.12883696385216e-06	11.6367798853358
DDB2	2.34683077582787	6.80873266142637	42.4395041239466	5.31287537250644e-09	6.12883696385216e-06	11.6349511226441
WFIKKN2	3.35893404468417	3.67110048856152	41.7826295533819	5.86132563789812e-09	6.12883696385216e-06	11.5512366924718
FMN1	2.68321081991007	2.9365169113225	41.5564025834928	6.06519145729966e-09	6.12883696385216e-06	11.5219422358801
VCAN	3.09535072489207	4.24498445950758	40.9357317588699	6.66805454416646e-09	6.12883696385216e-06	11.4403221492973
TSPAN7	4.94341319498424	3.83567614497968	40.6840369858027	6.93210490969614e-09	6.12883696385216e-06	11.4066927129742
CDKN1A	2.97897957287825	8.45417564940692	40.6615618434793	6.9562665659015e-09	6.12883696385216e-06	11.4036746518045
STC2	3.22498630929325	1.98106901068031	40.2920954755176	7.36777697008182e-09	6.16682932395848e-06	11.3537021883142
CYRIA	2.76727158563283	2.01285766301506	39.3763590140748	8.51519888666083e-09	6.20540244833243e-06	11.2268634663714
FRMD6	2.5447446798735	5.04156749856645	39.3128369261355	8.60218522751765e-09	6.20540244833243e-06	11.2179039791587
CDC42EP3	3.39610957701196	4.66895585377235	39.2401300053024	8.7030146434521e-09	6.20540244833243e-06	11.2076229241059
WHRN	2.58943934984044	3.55109928171019	38.2189026704267	1.02743679796662e-08	6.20540244833243e-06	11.0602166787454
PRSS12	3.42205649680562	5.77852140965842	38.1850450036954	1.03318393560116e-08	6.20540244833243e-06	11.0552318035102
PGF	2.68801045460327	4.64924215624717	38.1203604746538	1.04426754302396e-08	6.20540244833243e-06	11.0456904990849
NOS1	2.74227150522504	2.1767054956401	37.9236002682052	1.07883794721329e-08	6.20540244833243e-06	11.0165231277959
INPP5D	3.8138056757967	3.77722209493413	37.5339663790635	1.15128238159033e-08	6.20540244833243e-06	10.9581167988305
NMNAT2	2.93663760150766	3.75142182292009	37.412331542004	1.17504048678625e-08	6.20540244833243e-06	10.9397052202112
CHRNA3	2.58122718421953	4.34157557526189	37.176947737481	1.22264733894987e-08	6.20540244833243e-06	10.9038314608302
CDO1	3.47603914900429	3.70334179954589	36.9936759004558	1.26126434515791e-08	6.20540244833243e-06	10.8756747246529
SBF2	3.80471855180766	6.2973877183536	36.8257281388531	1.29789701251539e-08	6.20540244833243e-06	10.8496974418164
GDNF-AS1	2.70423499376201	1.88167544485346	36.6633310855219	1.33449515017902e-08	6.20540244833243e-06	10.8244182670047
DOCK3	2.1678928922033	4.45792350476852	36.24668387764	1.43398817235331e-08	6.2928052841684e-06	10.7588307343613
LMO7	2.20762165015125	4.39603439923431	36.1883315683517	1.44859702483546e-08	6.2928052841684e-06	10.749560124698
OSBPL3	3.33955787178699	3.94296886709964	36.1194439352366	1.46606574720769e-08	6.2928052841684e-06	10.7385886157863
SPATA18	2.83498964883003	4.14771703188998	35.231830028039	1.71445282958327e-08	7.04635220511431e-06	10.5945462421903
ATP2B3	2.09727297741694	5.17146195864072	35.1948676236797	1.72580908249514e-08	7.04635220511431e-06	10.5884383564488
ID2	2.90930111551817	6.07057134228655	35.0402473820349	1.77426805719548e-08	7.07172554225056e-06	10.5627911224208
PLK2	4.52741395933454	4.46408698166306	34.527758998241	1.94652685811058e-08	7.57787432669096e-06	10.4766509193116
SLC12A4	2.1514843371485	5.34415369217551	34.1343487077951	2.09196766646127e-08	7.9589860764913e-06	10.4093218671077
FAM201A	2.07230828776894	1.89808927759611	33.7986772169544	2.22607790860287e-08	8.25328915934166e-06	10.3510285553388
ANKRD20A12P	3.2698368337398	2.89605693080463	33.6986954492121	2.2679289207271e-08	8.25328915934166e-06	10.3335126669987
PDK4	3.26582390694097	1.76286356368222	33.1360546139707	2.52114656582824e-08	8.792498648326e-06	10.2336098426336
LINC01480	3.16516403159623	3.1833409141106	32.8460472724136	2.66437193904054e-08	9.10236454276297e-06	10.1812155252187
LAMA3	2.96990459136985	3.79652097083066	32.491438742322	2.85248690913899e-08	9.20230939026922e-06	10.1162982007409
MYO5B	3.4114811191458	3.92842386808254	32.4804760829073	2.85854294082437e-08	9.20230939026922e-06	10.1142761697736
FDXR	2.06127298191825	6.52853474786877	32.0309513575029	3.12018411156221e-08	9.85507208067007e-06	10.0305690243894
LOXL4	2.37724573717256	6.90383304894724	31.8705225171941	3.22019762373992e-08	9.98261263359376e-06	10.000315426887
FAM210B	2.09952520754914	6.12012906833172	31.7504299049506	3.29749706534089e-08	1.00363819770557e-05	9.97753580189186
JUN	1.94664809419547	4.49719878797326	31.5374950384716	3.4398990333675e-08	1.02828410390307e-05	9.93686362067226
RNA45SN1	1.81715091878649	3.56984043890753	31.3361728023406	3.58111874145302e-08	1.05171803038462e-05	9.89807449068252
KEL	3.81179168204574	3.5657150565295	31.1822231478247	3.69364602446139e-08	1.06606266292213e-05	9.86819049364571
SDC1	2.86729881190011	4.76378862268912	31.050904694916	3.79287502152237e-08	1.06636413566848e-05	9.84254586111885
AIG1	3.06646719477113	3.34407705244917	31.0129934967384	3.82209367623113e-08	1.06636413566848e-05	9.83511584681289
SLC1A3	2.64872535706825	1.89781408855435	30.9025967184087	3.90867316555012e-08	1.07264243920179e-05	9.81341177275934
F5	2.56563631877861	1.78579634726688	30.7286263554122	4.0497606037129e-08	1.08530222221022e-05	9.77900229333054
GADD45A	2.18761585917223	7.16039901121955	30.5211347107372	4.22580785279196e-08	1.08530222221022e-05	9.73762847795287
ITGAV	2.39834116449988	3.84434406165422	30.3506929558834	4.3770688555352e-08	1.08530222221022e-05	9.70336735517735
SYNE3	2.36433285092447	2.4932215443111	30.3471252013379	4.38030142605319e-08	1.08530222221022e-05	9.70264751607886
GRIP2	1.94712845963163	2.6285678114317	30.313752307135	4.41067317346721e-08	1.08530222221022e-05	9.69590878935024
KRCC1	2.13394232930958	3.80851441547043	30.1381862151365	4.57452155763205e-08	1.08530222221022e-05	9.66029887553955
NRL	2.64756313574767	6.48631833763991	30.1175501839088	4.59423905864921e-08	1.08530222221022e-05	9.65609562930531
LAMA1	1.90876802551773	4.79061083649216	30.1082747336706	4.60313367843046e-08	1.08530222221022e-05	9.65420514575236
CLCN4	2.21757271072487	4.61847003054216	29.9172011014291	4.79087219934032e-08	1.11387778634663e-05	9.61509287576194
FCMR	1.72715081666271	0.89389237358202	29.3714124422794	5.37792735762828e-08	1.23323978036572e-05	9.50157398201281
DNAI3	2.60844446751311	2.24682528044858	28.7859307795535	6.10239638700388e-08	1.35342282235135e-05	9.37675541246162
HSPB8	2.70864060489585	4.34399360744024	28.745790632574	6.15607031204505e-08	1.35342282235135e-05	9.36807963801544
SLC9C2	1.91975003292749	2.57596237224306	28.7180393653151	6.19349775895071e-08	1.35342282235135e-05	9.36207255830722
GADD45B	2.37141060042516	4.76317238136965	28.694521782859	6.22542158429235e-08	1.35342282235135e-05	9.35697613616397
EPS8	1.89417010637732	5.21676788665175	28.4994838943475	6.49764127790302e-08	1.38437684360697e-05	9.31450492883174
MPP2	1.74403140494541	4.02874549976582	28.4009383641626	6.64040880740919e-08	1.38437684360697e-05	9.29290557475361
CYFIP2	2.01271705350556	5.49160915312603	28.3370551258436	6.73489894789298e-08	1.38437684360697e-05	9.27885287550072
DTX4	2.91222530899331	1.48642961974732	28.3202985026429	6.75994076268249e-08	1.38437684360697e-05	9.27516021636318
PLPP4	2.55156549628981	3.5341350016551	28.2811800324284	6.8188216118461e-08	1.38437684360697e-05	9.2665289294273
CPE	1.95356593239308	7.58046876638493	28.2193390729404	6.91311924700364e-08	1.38437684360697e-05	9.2528532725093
MDM2	2.819543736676	7.16744625687087	28.1975559310504	6.94669383888801e-08	1.38437684360697e-05	9.24802709470246
ELAVL2	3.11438957692389	2.86580706948461	28.0420236535868	7.19197738488189e-08	1.39858483468949e-05	9.21343103742324
PIK3R1	2.15100206058786	4.34643549923483	27.9946736638062	7.26863086128946e-08	1.39858483468949e-05	9.20285071051686
IQCN	1.55216019654313	1.76515840986195	27.9155784661512	7.39879445449241e-08	1.40324801540875e-05	9.18512669318038
WNT9A	2.12570216774306	3.72839915148836	27.8786323122755	7.46051812254355e-08	1.40324801540875e-05	9.17682601242508
HAP1	2.15760193990368	2.13342985828231	27.7263091147989	7.72136826902212e-08	1.42003086087243e-05	9.14245738154789
STEAP3	2.30010863962511	4.76201544150754	27.6998364833008	7.76777092384458e-08	1.42003086087243e-05	9.13646024856332
TOB1	1.56355592718113	8.163374241378	27.6316614863137	7.88876487262029e-08	1.42003086087243e-05	9.12098275893795
SHANK2	2.3248942745796	3.18804586913209	27.605079591553	7.93653115239226e-08	1.42003086087243e-05	9.11493503778497
ITM2B	2.13656521769276	6.75109360496989	27.5844186946993	7.97388894396707e-08	1.42003086087243e-05	9.11022939094798
DUSP6	2.9583293263233	2.02785705999788	27.4789195068709	8.16784781060907e-08	1.42823657824783e-05	9.08613249621265
SORCS1	3.07025051376825	3.24307741283381	27.4667320829814	8.19060403296249e-08	1.42823657824783e-05	9.08334134943755
TJP2	1.75922300078106	3.878393084506	27.2192604483866	8.66893760167549e-08	1.4957546093971e-05	9.02632978068172
RHOU	2.0101740286444	4.16729666450661	27.1756668669874	8.75650846600451e-08	1.4957546093971e-05	9.01622006233134
SLC9A3R1	1.72156397294353	8.16703474775357	27.1205200462455	8.86875798535121e-08	1.4996263502503e-05	9.00340216004889
PINCR	4.86208337758392	4.03077429388147	26.2330774950797	1.09254573396931e-07	1.75857842179291e-05	8.79259181547391
PTK2B	2.36931032569405	3.36968519760255	26.1928726512376	1.10309831071327e-07	1.75865387822287e-05	8.78283415823024
MERTK	2.60258116334155	4.06334195798117	26.1482302977068	1.11495404511059e-07	1.76078591652371e-05	8.77197801397872
PDE6A	2.4037814760582	4.01809533249541	26.058066934267	1.13935135067343e-07	1.76698132248569e-05	8.74998274601995
EDIL3	3.8701985188926	6.32174467094695	26.0555400866101	1.14004393636394e-07	1.76698132248569e-05	8.74936498404262
SYT11	1.4950642389952	4.94512593682422	26.0174497308552	1.15054339397216e-07	1.76698132248569e-05	8.74004380212785
NID1	2.42531519318912	3.60013771539915	25.9079804102866	1.18134661509077e-07	1.78159840870445e-05	8.71316228038924
KNDC1	1.78857891448714	3.57926687474798	25.6062369053819	1.27131757097847e-07	1.90016572662317e-05	8.63834326601162
MFGE8	1.90986096369372	3.44768681853024	25.5114242889139	1.30120738164641e-07	1.92288419208655e-05	8.61461243319515
SH3BP5	2.00247451460786	3.97788318481427	25.479028427013	1.31160600950032e-07	1.92288419208655e-05	8.60647948126355
SDC3	1.56116240031968	4.8288250579897	25.421929090753	1.33016909870459e-07	1.92288419208655e-05	8.59211419270197
NRCAM	1.6277322118612	5.05715874722204	25.3898644419199	1.34072657219263e-07	1.92288419208655e-05	8.58403009166334
ZDBF2	2.27253391232819	5.03842138839893	25.3801286057241	1.34395131704974e-07	1.92288419208655e-05	8.58157305816935
RDH8	1.9801561324779	3.76495141687988	25.1920459484488	1.40804519424627e-07	1.96422304597355e-05	8.53388174705067
LRP1	1.93093328026954	2.76282169272215	25.0993491367674	1.44093092086147e-07	1.97329275470912e-05	8.51021858580838
METTL7A	2.25084877316473	3.02284854716464	25.0836174657749	1.44659976593029e-07	1.97329275470912e-05	8.50619222821864
MARK1	1.41646557567281	6.014934346686	25.0309669594702	1.46576071762128e-07	1.97877696878873e-05	8.49269471737358
AMOTL2	1.42566189028864	6.89400315045555	24.9898152658554	1.48094153318206e-07	1.98327690123741e-05	8.48212122399691
IER5	2.00993789892071	6.86243629911209	24.9237180621886	1.50570709201881e-07	2.00043942225356e-05	8.4650943217797
SNAP25	1.57224965297902	6.4012833179124	24.8868325119805	1.51973567806691e-07	2.00317915360945e-05	8.45556883760918
GDNF	4.05350393734174	2.76453642293112	24.6853294664246	1.59909539229068e-07	2.06615046067332e-05	8.40323087282735
REV3L	1.52566901270556	5.56761156023508	24.6375669980745	1.61860258881905e-07	2.06615046067332e-05	8.39075003445984
GEM	3.06990523102143	2.20847550493767	24.6335449502496	1.62025780752543e-07	2.06615046067332e-05	8.38969770838451
F11R	1.51041937761556	3.63501002455937	24.6080340947435	1.63080216581274e-07	2.06615046067332e-05	8.38301827132759
FHL1	1.51194696679657	6.03085972548375	24.5821902664789	1.64156518082169e-07	2.06615046067332e-05	8.37624319832862
GDAP1L1	1.64425361803761	4.97016531826981	24.494487059655	1.67870788747032e-07	2.08983415413675e-05	8.35318775962209
SLC35F3	3.32482028435577	1.9379328475948	24.4790397650672	1.68535012430383e-07	2.08983415413675e-05	8.34911675289565
RGMA	2.36569048174701	1.93609702099398	24.4138741348307	1.7137076701278e-07	2.10484473368632e-05	8.33190905914202
FEZ1	3.44144952648435	2.02249867045602	24.371143795687	1.73260191213056e-07	2.10484473368632e-05	8.32059586470239
RGS16	1.80382201322688	7.21315392869408	24.3653626140179	1.73517666217869e-07	2.10484473368632e-05	8.31906343433137
LOC100506076	1.93082558495803	3.91385861329944	24.2425542114777	1.79093138373194e-07	2.14912598489843e-05	8.28640759539268
PARM1	3.33646816869687	2.60805872417101	24.2031241432433	1.80927009455898e-07	2.14912598489843e-05	8.27588099301164
MXD1	1.40026080518206	4.58587827871758	24.2011462208914	1.81019572204707e-07	2.14912598489843e-05	8.27535241186074
ITPRIP	1.94314594059242	1.5455606597955	23.8928712687335	1.9613980287697e-07	2.29724577393603e-05	8.19233569446251
EMID1	1.76100379552747	3.25886012426305	23.8050911371467	2.00709080287557e-07	2.30502767092174e-05	8.1684645091195
HSPG2	1.54747155594708	3.8467085118656	23.8035293994738	2.0079148225367e-07	2.30502767092174e-05	8.16803886303439
SAT1	2.07613211818224	5.45089257310338	23.7989020269492	2.01035866161634e-07	2.30502767092174e-05	8.16677749506206
DRD2	2.22806247876806	5.32562901910863	23.7564758704769	2.03292616363245e-07	2.31504652919777e-05	8.1551990824493
KCNH8	1.86077280163101	3.58019454798945	23.7194405813697	2.05286595697071e-07	2.32195784592498e-05	8.14507188081908
BHLHE40	1.83609695741067	3.12255330004027	23.6724221271644	2.07850748612312e-07	2.33518223608732e-05	8.13218786736468
CATSPERG	1.50185110926983	1.24958703904664	23.6423267270968	2.09511447664994e-07	2.33814775594134e-05	8.12392524753492
CBR3	1.98833540721818	4.79585132510941	23.5912950100237	2.12362644304306e-07	2.35427196400933e-05	8.10988621170432
TJP3	2.01096835525459	6.77951163020141	23.5193173493484	2.16460758266175e-07	2.368984036796e-05	8.09002388183306
NR3C1	2.58143858285499	4.94396909940352	23.4579725635604	2.20025813026767e-07	2.39170916238187e-05	8.07303910982985
TLE4	2.00282029164496	4.80250450646387	23.4327842092013	2.21509271028336e-07	2.39230012710603e-05	8.06604996535949
EPHA4	1.44161519641106	2.78348690092453	23.3911870528993	2.23984522866102e-07	2.4035262261401e-05	8.05448841585237
AK4	1.89718664358906	3.28474187948991	23.3454837403531	2.26741081805136e-07	2.40599205525955e-05	8.04175769806497
DRAXIN	1.80870865718282	4.41115317439721	23.3196634394381	2.28315752137367e-07	2.40599205525955e-05	8.03455246751458
ARHGAP22	2.18190703870871	1.93941556456014	23.2782837160763	2.30865781920906e-07	2.40599205525955e-05	8.0229857749907
ANKRD29	2.91911911772488	2.11261082713072	23.2104694723043	2.35116422098445e-07	2.40599205525955e-05	8.00397768594093
ANK1	1.87852198835821	4.81488192746872	23.2063311452543	2.35378732051398e-07	2.40599205525955e-05	8.00281561955977
SORBS1	1.98959920143944	2.31661766653693	23.1896000565131	2.36442696996289e-07	2.40599205525955e-05	7.99811495433694
XPC	1.36333502194671	5.92234437439811	23.1874844661508	2.36577627578607e-07	2.40599205525955e-05	7.99752028777582
ZNF83	1.81239229287782	4.91454584160611	23.1785295081924	2.37149754550673e-07	2.40599205525955e-05	7.99500245421472
SLC16A2	1.35482709251374	5.03005434874845	23.1017366359981	2.421222664917e-07	2.42086261616317e-05	7.97336397593071
PTPRE	2.18997152085203	2.21426067489307	23.0956832759918	2.42519336696219e-07	2.42086261616317e-05	7.97165469667765
STOX2	3.14338298059129	3.58406518676503	23.08907063021	2.42953954310282e-07	2.42086261616317e-05	7.96978689322672
DLG5	1.6566209964382	6.37402156423722	23.0537030843667	2.4529384522377e-07	2.42724578913401e-05	7.95978636087383
SLC13A4	3.88920826620058	5.45924963685524	23.0357063775447	2.46494494714923e-07	2.42724578913401e-05	7.95469071664961
ATOH7	2.28590388135475	7.2937506078746	23.0062375667124	2.48475214401622e-07	2.43244157256325e-05	7.94633676365018
LINC01376	2.20552232945082	1.47819996257281	22.9674052728503	2.51113471465535e-07	2.44397646065875e-05	7.93530928628795
ID4	2.56299828914729	2.41890467241831	22.9211684999059	2.5429715069343e-07	2.46065566624741e-05	7.92215066400528
SPTBN1	1.33995944334656	6.1148826504002	22.8694109130527	2.57916497222752e-07	2.48133457672923e-05	7.90738405045677
GBP1	1.37402688068232	0.717330405591823	22.7431669687109	2.66997300961317e-07	2.51309473090814e-05	7.87120215600573
ABTB2	1.74014976068824	3.03443637747136	22.7420831180438	2.67076848615287e-07	2.51309473090814e-05	7.87089050869204
MYPN	2.21299141522975	2.14637061755613	22.7400963303294	2.67222737217234e-07	2.51309473090814e-05	7.87031918853608
TNFRSF10B	1.54596190347802	7.5686456845042	22.6163663035968	2.76492467723143e-07	2.57229609605224e-05	7.83462451094541
VAV2	1.47160941961925	5.79065204819735	22.6150772928983	2.76590978070134e-07	2.57229609605224e-05	7.83425145182487
ABCG4	1.95269034660285	3.88615482586418	22.5690728366478	2.80133509840831e-07	2.57661261249204e-05	7.82092086765558
ELF3	3.52171297792678	3.54350549944861	22.5173801022615	2.8417684103863e-07	2.59951929999271e-05	7.80590429991595
MAN1C1	2.06104953394822	2.82632007539601	22.3814747631247	2.9513323574229e-07	2.67093540956706e-05	7.76623268211515
SAMD8	1.79285284510862	4.71636584795873	22.3809672022302	2.95175060197077e-07	2.67093540956706e-05	7.7660839990191
SPANXD	1.26781682596298	0.664225378232154	22.3243307747475	2.99885418784051e-07	2.68141410726411e-05	7.7494685530781
PHLDB3	1.75320908239317	4.08748335450436	22.3101195654973	3.01080947920665e-07	2.68141410726411e-05	7.74529174758875
ARRDC3	1.99096419480495	5.94490536723326	22.3079203769617	3.01266448467667e-07	2.68141410726411e-05	7.74464511071982
SFN	2.41615620564841	2.01696055977655	22.2905026683786	3.02740302433045e-07	2.68141410726411e-05	7.73952110023251
ID3	2.03872248710007	8.77357858850393	22.2531013059982	3.05933405339301e-07	2.695434318621e-05	7.72850255318157
PRRG4	1.89133276618604	1.82297137728839	22.2186795425732	3.08906591308145e-07	2.70143102374912e-05	7.71834286783442
FRMPD2	1.55151165964022	3.53578766988379	22.2079342636779	3.0984155111101e-07	2.70143102374912e-05	7.71516764111817
EML2	1.34779317812755	4.26907648325824	22.1743277784756	3.12786885960478e-07	2.71298055491109e-05	7.70522546751935
APBB2	1.34052119602188	4.34643974523433	22.1442524722541	3.15450225810965e-07	2.72197772168843e-05	7.69631319604285
CACNA1D	1.79873458514612	1.23808876375939	22.0368786798772	3.25175102765728e-07	2.75700723966315e-05	7.66438060696498
MUC19	1.35766549863504	0.998241387319277	22.033807105045	3.25458355609284e-07	2.75700723966315e-05	7.66346449355722
USH1G	1.28616109207246	2.27963780161931	21.9860131160701	3.29902769305306e-07	2.75864407735923e-05	7.6491906980902
ZNF30	1.56583422143561	4.91231036520161	21.9464147741442	3.33638287305393e-07	2.75864407735923e-05	7.63733745928651
COL18A1	1.66377410449957	4.40838643687511	21.920227160297	3.36135575572903e-07	2.75864407735923e-05	7.6294850135249
ELMO1	2.05896015900537	3.70348604341546	21.8841018338193	3.39616102138701e-07	2.75864407735923e-05	7.6186349805946
ABCA7	1.6504138421426	5.36209244963988	21.8685974589606	3.41122654727217e-07	2.75864407735923e-05	7.61397201279348
ABCA12	2.04992451057862	1.56914322075065	21.7995648688583	3.47925030046245e-07	2.80012740527603e-05	7.59316412219872
ZDHHC23	2.35614951325112	2.87981707044877	21.7493468266759	3.52972083067944e-07	2.82159404764387e-05	7.57797972962152
MYLK	2.04276281525918	2.40363894528761	21.7343508235197	3.54495603885867e-07	2.82159404764387e-05	7.57343759558236
BMF	1.42630842809496	3.999628478668	21.7230479179229	3.55648951047106e-07	2.82159404764387e-05	7.57001168551949
GOLGB1	1.46713044176753	5.43844957918376	21.692559580359	3.58781679799005e-07	2.83302137728082e-05	7.56076046702478
FBLN1	1.92607536723502	8.18233823963804	21.6262405480117	3.65706928927646e-07	2.85403606705124e-05	7.54058539614512
CPLX2	1.25197114282036	6.3209183615725	21.618192553573	3.66557798336928e-07	2.85403606705124e-05	7.53813227420831
STON2	1.66760119948123	3.65567158524059	21.5202377143945	3.77099691464261e-07	2.9090547627243e-05	7.50819043422472
GNG4	1.21857422117793	6.83034601962105	21.4276993843841	3.87381934505179e-07	2.97466678147555e-05	7.47976073024564
PRSS23	2.62762741807612	3.40722520977499	21.388112917341	3.91879277859627e-07	2.99546078144756e-05	7.4675560784935
ANKRD65	1.43679869976266	6.98874442283391	21.2969875952787	4.02463252777322e-07	3.06237947795107e-05	7.43936357501759
LOC102723373	1.92058011585621	2.01344813356312	21.2196521053038	4.11705508489543e-07	3.11852950774432e-05	7.41532930743361
BTG3	1.19779982562014	6.6524641374898	21.1824525688133	4.16238450857989e-07	3.13866291322646e-05	7.40373290621618
ZNF664-RFLNA	1.12352031471904	0.592077122610182	21.1170170215916	4.2435288487268e-07	3.18550102814738e-05	7.38327801304596
ESPN	2.6872860934023	3.32956572762972	21.0699377139662	4.30304245121492e-07	3.21465772212534e-05	7.36851658185523
PURPL	2.51888992582401	5.66921819313175	21.0560543277291	4.32077650823298e-07	3.21465772212534e-05	7.36415637410115
INPP1	1.7452377840963	2.4396676938284	20.9930571684527	4.40231570912237e-07	3.26083030843843e-05	7.344330427349
ABLIM1	3.13963981287655	1.77854066303535	20.9099117692264	4.51267252534407e-07	3.32784749225814e-05	7.31806000586237
CEP85L	2.58089447882336	5.02793243905573	20.8737573853833	4.56165495981603e-07	3.34921508891756e-05	7.30659978886678
PDLIM3	2.38855514171052	4.09755135975489	20.8581471919483	4.58299368443662e-07	3.35018839639602e-05	7.30164471735299
COL7A1	2.2139450399863	3.25817450353152	20.6566708088494	4.86903006149305e-07	3.45371030633024e-05	7.23731190465393
PPM1D	1.37623201751877	6.2638986874945	20.6228791963094	4.91899983852761e-07	3.47443279733976e-05	7.22645259282759
RNF217	2.1239764580572	5.21409500268281	20.5510483290679	5.0272036667e-07	3.50342193355178e-05	7.20330209884529
STAT2	1.14068951004003	4.96937791591202	20.5458820784503	5.03509145447584e-07	3.50342193355178e-05	7.20163354297367
CCDC60	2.17261152755788	1.1166227290296	20.540218117217	5.0437555913141e-07	3.50342193355178e-05	7.19980369682967
TTC12	1.62912976967055	3.98092552838715	20.4733560271516	5.14734807029681e-07	3.55916663494912e-05	7.17815961112
SESN1	1.73374476653833	6.065542135438	20.4611447006214	5.16653221202291e-07	3.55916663494912e-05	7.17419805672775
ROM1	2.31477652037139	3.58738949762218	20.3455631347718	5.35226601231198e-07	3.67200545270912e-05	7.13656923600608
KAT2B	1.66678801744356	5.28535005597631	20.2252068618997	5.55392878365022e-07	3.76084720738763e-05	7.09712978617267
PDE6B	1.44209257407575	5.59698036361846	20.2178416352992	5.56655212782923e-07	3.76084720738763e-05	7.0947077329981
LCN9	4.557613647299	3.89570863390235	20.2080588519862	5.58337027449198e-07	3.76084720738763e-05	7.0914891361674
EEF2	1.28083722772963	11.5706368446433	20.177568508301	5.63616609600879e-07	3.76084720738763e-05	7.08144640243982
GFRA1	1.44220809503702	3.88173354528348	20.1759273499996	5.63902418789902e-07	3.76084720738763e-05	7.08090536472814
GASK1B	1.58811938731865	1.45141538990169	20.1567941192982	5.67246882397768e-07	3.76814000449946e-05	7.07459410480004
KCNJ4	1.86401794409259	5.40107036044636	20.1400821409524	5.70186888715112e-07	3.77269901861303e-05	7.06907602048306
MAP2	1.62553639404483	5.96665478896599	20.1168043888689	5.74311368101404e-07	3.7764919251202e-05	7.06138144621095
AFF2	1.5497514805247	4.72557437315942	20.1069202564587	5.7607311806989e-07	3.7764919251202e-05	7.05811118146483
LRATD1	2.91112447019953	2.9458676585773	20.0594518421166	5.84621441497622e-07	3.7932414459962e-05	7.04238066193518
MSX2	2.48945888749198	3.00251649758492	19.9898293856245	5.97426071913368e-07	3.83459025416068e-05	7.01923303330762
UBXN11	1.31877212625221	5.4409542113966	19.9721708571863	6.00725100121638e-07	3.83459025416068e-05	7.01334770667223
KCNA2	1.99803822144081	1.4407476053973	19.9629955636511	6.02447572786295e-07	3.83459025416068e-05	7.01028742070805
NOVA2	1.7639283090076	2.02469190518196	19.9368711509317	6.07383253390413e-07	3.85136199308921e-05	7.00156538778468
SESN3	1.54116350283251	4.99220056762633	19.9199097514576	6.10612796696712e-07	3.85722951573697e-05	6.99589572899821
PHLDA3	2.09470300397465	5.87059694647316	19.7492163231931	6.44243562939182e-07	4.02411837447832e-05	6.93853667592178
TDRP	1.16630993708599	3.08995094117034	19.6897116939335	6.56467283609885e-07	4.08522763108902e-05	6.91841103567258
ELN	2.21793132045139	3.60635773324394	19.6750733028796	6.59515328317528e-07	4.08899503556867e-05	6.91344966726982
IL10RA	2.98667065073024	2.27772874272951	19.6532491450598	6.6409004310743e-07	4.10216506332781e-05	6.90604520767779
NEK5	2.69932887392148	3.59236909666083	19.6065573686023	6.74001189778737e-07	4.13288641644544e-05	6.89017295686293
PRNP	1.12614070187484	6.97955585328294	19.5341443765471	6.8971235700195e-07	4.21379009350826e-05	6.86547385250132
ARHGEF3	2.33211458340251	3.0456513631767	19.5226669195737	6.92241255613729e-07	4.21386131599048e-05	6.86154971190139
MAPRE3	2.07492170538103	4.50858743229978	19.4871538233151	7.00134234800065e-07	4.23113613377368e-05	6.8493915541889
SLC6A17	1.4930561173504	3.52830965972648	19.4553574199915	7.07289541464722e-07	4.25900249069045e-05	6.83848495875803
HHAT	1.66388069698664	5.29581887310566	19.4326940262402	7.12441215050614e-07	4.27464729030368e-05	6.83069903747367
ARID3A	1.36957550571704	5.70510408672324	19.3714375220859	7.26584077165847e-07	4.32650738254318e-05	6.80960414362073
PLXNB2	1.45495571772891	6.6108684499848	19.3701821129521	7.26877300783099e-07	4.32650738254318e-05	6.80917104619285
CPEB2	3.30262529864692	1.96786694344793	19.3618018935793	7.28838161216952e-07	4.32650738254318e-05	6.80627919902968
PRRT2	1.75518678720261	4.45849345429008	19.2870232630313	7.46608752081402e-07	4.39689223719407e-05	6.78041308164683
BTBD3	1.51682538350498	5.83291881929758	19.1826927585841	7.72245713226913e-07	4.50431820188799e-05	6.74413900680265
SIPA1L2	1.08582741323611	4.13348980702571	19.1094214290505	7.90859366384037e-07	4.582988047654e-05	6.71853323692548
VANGL1	1.35724383785073	1.71012239705351	19.0778914479184	7.99028397837864e-07	4.582988047654e-05	6.70748125837764
CDC42BPG	1.64220858326846	3.29589100503657	19.07733830166	7.9917257935174e-07	4.582988047654e-05	6.70728718826332
NCR3LG1	1.24095565429459	5.05178531117884	19.0771795858334	7.99213955315104e-07	4.582988047654e-05	6.70723150202901
BBS9	2.959448339591	3.75189030068993	19.0735519896799	8.00160316386489e-07	4.582988047654e-05	6.7059586026871
RDM1	1.03954288360461	0.55008840705297	19.0659038565118	8.02159795676595e-07	4.582988047654e-05	6.70327404902722
MYO6	1.41758774429217	3.54162715571973	19.0295162349358	8.11752202412694e-07	4.58520506231198e-05	6.690485437612
TDRD7	2.11204872984965	2.50833474198678	19.0255351488262	8.12809709841641e-07	4.58520506231198e-05	6.6890846300975
ZMAT1	1.85255864685026	3.93925594959907	19.0026441658035	8.18921299727746e-07	4.58520506231198e-05	6.68102380887838
RGL1	1.55872808006991	3.90986748851107	18.9936045445291	8.21349376499218e-07	4.58520506231198e-05	6.67783765483104
PLAAT3	1.26639607528388	0.663515002892602	18.9820673496044	8.24460408456336e-07	4.58520506231198e-05	6.67376876639693
IFITM10	2.60808772009645	1.85352160612929	18.970128270155	8.27694158974733e-07	4.58794709312485e-05	6.66955527582736
GDF15	4.90030406021831	6.98001544090133	18.9552496315848	8.31744641926363e-07	4.59518326925654e-05	6.66430028146939
MYBPHL	2.82705068158359	4.25199663507806	18.9447296527587	8.34622374492792e-07	4.59591399638465e-05	6.66058198460614
FAM95C	1.90528371640764	2.86891500604912	18.8988609112926	8.47304974960929e-07	4.63935306827745e-05	6.64434304992118
CHST15	4.52109952620473	3.10137900068487	18.8767799590844	8.53489648251881e-07	4.65388166506075e-05	6.63651025964961
ST6GALNAC2	3.18859566527271	4.33971822570247	18.8546273906503	8.59746872853371e-07	4.67278008167709e-05	6.6286419396856
CNR1	2.14687670223071	2.36941668637671	18.8073204014524	8.73287592840247e-07	4.73101433791124e-05	6.61180502551615
ADARB1	1.39043606268194	6.66675634936833	18.7644297626894	8.85777650893144e-07	4.76894268758737e-05	6.59649968715493
SCN4B	4.21200195480373	3.0757492245549	18.7637189893019	8.85986365495622e-07	4.76894268758737e-05	6.59624572748826
RASEF	2.45139418153469	2.80160474376716	18.7529533376042	8.89154599403983e-07	4.7706564083406e-05	6.59239786403227
NECTIN4	3.20896820944799	2.86913799118811	18.6028965818673	9.34707013659622e-07	4.98311955689875e-05	6.53851103494877
SH3GL3	2.00484471705781	3.68937338477817	18.5655088962042	9.46472816639774e-07	5.01390979447779e-05	6.52501067133359
INKA2	1.29366456218705	4.66026070214346	18.5388213973699	9.54976039047037e-07	5.01983959965229e-05	6.51535584823328
MED4-AS1	2.59541896753884	3.34541286070211	18.533792231461	9.56588310805902e-07	5.01983959965229e-05	6.51353472881528
FBXW7	1.23579060312456	4.95606170193131	18.4599638240092	9.80622387556961e-07	5.12988086490735e-05	6.48673827882207
CALD1	1.68690042707643	3.65411481981942	18.4462508719724	9.85162966207928e-07	5.13757883312172e-05	6.48174819307569
LGR6	1.495627672466	2.29446587909614	18.4318290287397	9.89964506347451e-07	5.14004172063412e-05	6.47649577342809
CYP2U1	2.31421138534046	3.30646765932917	18.4264082330042	9.91776269871459e-07	5.14004172063412e-05	6.4745203654183
PTGFRN	1.34395357218824	3.53996892402581	18.410997078624	9.96948027723363e-07	5.15089814323737e-05	6.4689008751086
CROT	1.68788035022677	4.37734055814159	18.3955800986701	1.00215295156294e-06	5.15775573971248e-05	6.46327412262259
ADORA1	1.3620100713354	4.05737643268029	18.3888424710006	1.00443749769789e-06	5.15775573971248e-05	6.46081346743302
PLAAT1	1.39156221410694	6.17382440241709	18.2447006572516	1.05478410608577e-06	5.38325790727921e-05	6.40793462011332
TRIM38	1.38805875941299	1.07200805016737	18.102713031817	1.1072510306484e-06	5.63385478816239e-05	6.35539961552521
RRM2B	1.87459593115745	5.23923785499912	18.089141277427	1.11242210580459e-06	5.64301395489965e-05	6.35035467658739
REEP2	1.6293698401669	6.2955127444696	18.0783733389241	1.11654473939081e-06	5.64681538894323e-05	6.34634905702043
SRSF8	1.1297302181704	6.01282342826975	18.0633424168746	1.12232906739977e-06	5.65046988894729e-05	6.34075329584652
ITGB5	1.35806892560247	4.30285457867	18.0318152467447	1.13457448436495e-06	5.68646014020036e-05	6.3289998245718
LCA5	2.29492629931156	3.27533772086081	18.0119119456914	1.14238459056444e-06	5.70851284956678e-05	6.32156829913005
SRGAP3	2.0364341491308	3.38692680819531	17.9982900466081	1.14776567364282e-06	5.71833255261333e-05	6.31647699835287
FGF2	3.01889207268798	3.22340275519882	17.9687749171345	1.15952589221119e-06	5.75978143490069e-05	6.30543112119737
GAL3ST4	1.77750276136777	3.63961568074361	17.9598428661151	1.16311224608733e-06	5.76050266257454e-05	6.30208447328011
DPYSL2	1.09384907881572	6.60393924560018	17.9300426206672	1.1751705566376e-06	5.7661471280766e-05	6.29090590240375
PDZD4	1.24615707495552	5.92222121071968	17.9067546368191	1.18469437709004e-06	5.77245688389615e-05	6.28215617396827
HERC2P2	1.00090952650677	5.66133825678811	17.9030545617303	1.18621575152944e-06	5.77245688389615e-05	6.28076485275129
ZMAT3	1.81512365727679	3.91759934689621	17.8692619910999	1.20021534056677e-06	5.81518184832898e-05	6.26804357681975
DHRS3	2.81922955283449	1.59106727117373	17.8427581881876	1.21132902719014e-06	5.81518184832898e-05	6.2580479431499
ZNF440	1.56099953783682	4.17565925870961	17.8229019245987	1.21973319045111e-06	5.82114107836005e-05	6.2505488317439
FAM169A	1.61085110291992	3.4526688042934	17.8209526681159	1.22056183901098e-06	5.82114107836005e-05	6.24981216949772
SMOC1	1.89740088769389	3.36340155124697	17.8012468719954	1.22897560358007e-06	5.82805994445621e-05	6.24236006751031
SLITRK1	1.64647042294712	0.938109794277779	17.7829797925569	1.23683499002541e-06	5.84876207147609e-05	6.23544407419263
KCNK1	2.36995372121941	1.37430935722356	17.6764818596846	1.28382883681851e-06	6.0199705121406e-05	6.19497013051827
CA2	3.61426929639132	2.8679756501263	17.6615254539809	1.29059244162988e-06	6.03478141700675e-05	6.189264964302
EPB41L3	1.2418742221071	2.9210465532726	17.6260993425898	1.30677779579938e-06	6.09344298096983e-05	6.17573075583532
FAM228B	1.07519837225647	4.50960891351479	17.4629736389615	1.38439925821687e-06	6.40189049241722e-05	6.11302972550742
NOTCH2	1.56709902640498	1.99154358216959	17.4198773643166	1.40578716884287e-06	6.46507615561255e-05	6.09635945506645
FXYD3	1.57851593924255	3.06147516970577	17.3906670174825	1.42050086886447e-06	6.47399766950597e-05	6.08503524985374
PALM	1.43382345134085	6.22214402849562	17.3903285158322	1.42067241726194e-06	6.47399766950597e-05	6.08490390054242
PRDM5	2.74222549906288	1.88162210661442	17.3785441154533	1.42665955261767e-06	6.47399766950597e-05	6.08032946946685
SIL1	1.13172945962231	5.69472699336727	17.3589614933604	1.43667321421554e-06	6.47399766950597e-05	6.07272057946357
DCUN1D3	1.03942930992245	4.71870788555232	17.3236884873534	1.45491582420358e-06	6.47747098328935e-05	6.05899187147959
LIN7A	2.41661338164293	2.24643231862809	17.2544366042246	1.49151598846607e-06	6.60528509177833e-05	6.03195072157641
ADA	2.18675244235285	5.23627071707121	17.2107807919105	1.51513500632606e-06	6.68363205129648e-05	6.01484436638591
HSPA4L	1.92073245456492	5.60489224247789	17.2070152048178	1.51719246086778e-06	6.68363205129648e-05	6.01336665955038
TEX14	1.1418628578459	4.72485467946598	17.1752825383279	1.53465947254497e-06	6.7251831336133e-05	6.00090023049328
GOLGA2P5	1.35921356788534	3.28740830368477	17.147171116793	1.55032750325162e-06	6.77222049175775e-05	5.98983582811224
ATP9A	1.09257747210479	4.76506780601941	17.1347760262973	1.5572946188463e-06	6.77222049175775e-05	5.98495106614151
TRIM9	1.1474334320852	3.8974853659082	17.1343587330642	1.55752980246519e-06	6.77222049175775e-05	5.98478654994572
ABLIM2	2.22546480466937	2.69557395523524	17.112568104981	1.5698680633262e-06	6.80818429535765e-05	5.97618972290984
PPL	1.65211337987617	1.52321138913874	17.0918249200115	1.5817182613559e-06	6.8418510840046e-05	5.96799525245886
SERPINE2	1.37155800594769	5.44476685996073	17.0351619921251	1.61461909618637e-06	6.91271705119177e-05	5.94555662780577
PFKP	1.19204056402577	6.87225857236946	17.0233521557253	1.62157554792757e-06	6.92478945722129e-05	5.94086987255369
SLIT3	2.06600083338726	1.57176245611493	17.0082532952647	1.63051985469449e-06	6.94526777801163e-05	5.93487280381295
VIM	1.10305985098988	8.21887888201056	16.9557948286508	1.66204138964953e-06	7.06156671642971e-05	5.91399274598492
STK11	1.08119557130541	6.18468931418196	16.9340005894279	1.67534382917059e-06	7.10006473425713e-05	5.90529771164065
MAST2	1.66428570510824	3.6792462485828	16.8855117840775	1.70538337595861e-06	7.19096164069196e-05	5.88590974125803
RFLNA	1.28891393945415	2.92020075217897	16.8456658905233	1.73053490189667e-06	7.22363669179322e-05	5.86993314387619
RAX2	1.23919006989407	7.41793222672571	16.8450214348544	1.73094520244947e-06	7.22363669179322e-05	5.86967441258495
ATP2A1	1.61764760271811	4.9564748584516	16.8098838122144	1.75348705080318e-06	7.28059053800903e-05	5.85555165070051
PXDN	1.05911303895546	6.03059238464662	16.7866608089606	1.76857145665119e-06	7.31009535415824e-05	5.84620044668632
DENND2A	1.26070526949305	5.06436691964907	16.7767513376362	1.77505370473653e-06	7.31881749194324e-05	5.84220601197793
MKI67	1.07280364609057	7.24561426720998	16.7627957668626	1.78422929561525e-06	7.32058784524494e-05	5.83657636800681
ALDH1A3	1.17176450289704	2.6075179238181	16.7497614739285	1.79284867585577e-06	7.33796744103316e-05	5.83131386340524
BAMBI	1.69574767065607	4.00093183737362	16.7266895407606	1.80822400114966e-06	7.38284628762079e-05	5.8219880522901
SCHIP1	2.07694623317411	1.06879008183772	16.6883897694093	1.83408485323526e-06	7.46115858991701e-05	5.80647684585034
CCM2	1.03894598212325	5.44670815286625	16.6719867854219	1.84529100639889e-06	7.47946039881776e-05	5.79982215758916
PDE4DIP	1.30864602917288	3.23613983350349	16.6473077410462	1.86230053766498e-06	7.51733461751896e-05	5.78979676719065
PLXDC1	1.19624069805762	4.07417431417566	16.6454094110683	1.86361640756892e-06	7.51733461751896e-05	5.78902495372092
GPR160	1.72311772571204	3.0254370576386	16.5852887370969	1.90585138197678e-06	7.61430838527238e-05	5.76453296970885
CEMIP2	1.1916104956201	3.31226545754399	16.538021644297	1.93983409370427e-06	7.64519766657486e-05	5.74521110425806
KCNC4	1.02645964879469	3.06560852751911	16.5379384909751	1.93989449051877e-06	7.64519766657486e-05	5.74517706126948
SPRED2	1.10192700972815	6.00512488203715	16.5364375128162	1.94098507066566e-06	7.64519766657486e-05	5.74456252930017
RGS7	2.11120950884862	2.9789412739965	16.5106780753902	1.95981216954286e-06	7.68319806045609e-05	5.73400685882042
PLEKHH1	1.29404526398784	4.5844078980903	16.4577180022899	1.99918633609098e-06	7.80067477947831e-05	5.71225007176421
MAP1LC3B	1.09211966875921	7.5134012773081	16.449411947194	2.00544416764605e-06	7.80067477947831e-05	5.70883110143004
ASCC3	1.19901742409785	5.36432499427801	16.4304839377379	2.01978935890202e-06	7.80067477947831e-05	5.70103305522766
GPR155	1.07881977310883	3.20235048636733	16.4265597337861	2.02277825435278e-06	7.80067477947831e-05	5.69941515522983
KIRREL1	1.0547413818596	5.50165750107072	16.416908044524	2.0301512863833e-06	7.80067477947831e-05	5.6954341458422
FOXO1	1.82956586146494	3.47987798914388	16.4089303229505	2.03626899544769e-06	7.80067477947831e-05	5.69214172575779
MCOLN3	2.79397029161155	2.86208231580576	16.4052110396427	2.03912840067245e-06	7.80067477947831e-05	5.69060619250152
ABCA4	2.62890221585352	3.11827952051192	16.3937207772573	2.04799151688799e-06	7.80067477947831e-05	5.68586002867317
RTN1	2.12357610002551	2.64729115133707	16.3930551240091	2.04850633647545e-06	7.80067477947831e-05	5.68558496645288
RARB	1.64490335206482	2.74178534290771	16.3906643929566	2.05035657286168e-06	7.80067477947831e-05	5.68459696770455
TPD52	1.36135469770011	6.94629573480237	16.3737011385925	2.06354036565891e-06	7.83303077576648e-05	5.67758232004175
SCARA3	1.12299121021074	6.67252679120508	16.3186261608771	2.10702444687032e-06	7.96198402722556e-05	5.65475467967944
CXCR2	2.63499120795476	1.68771070450357	16.3119614486797	2.11235796896502e-06	7.96416045055732e-05	5.65198675467609
FER1L4	1.71425472089335	1.75837682531045	16.2556397393268	2.15805823886126e-06	8.0514658797779e-05	5.62854800217939
MTARC1	1.55420900948863	4.97362610876018	16.2454587472567	2.16644058608616e-06	8.0514658797779e-05	5.62430195807259
LIFR	1.28274532882402	2.65407241914132	16.2385401560455	2.17215835230287e-06	8.0514658797779e-05	5.62141491677873
APC2	1.11666529868406	3.5947429729788	16.2345738958073	2.17544406796968e-06	8.0514658797779e-05	5.6197592614134
SNCB	1.85102165586414	3.76557261447051	16.2305279666179	2.17880169864957e-06	8.0514658797779e-05	5.61806991014472
ANXA4	1.0708275418289	4.03089985508122	16.2002806460005	2.20409381715575e-06	8.09134440771652e-05	5.60542626255852
OSBP2	1.28563924362441	5.5786072060151	16.1876126547317	2.21478713469049e-06	8.10622289261835e-05	5.60012353963907
PDE6H	2.50657596229612	6.03950016436453	16.1071541078739	2.28411974881202e-06	8.31220969458982e-05	5.56634189333
MCF2L2	1.04633657059694	1.51229046065229	16.0654391282155	2.32105134775333e-06	8.4100431951062e-05	5.54875733118981
ELFN2	2.15431689329554	2.0154806184867	16.0386248193207	2.34515502957704e-06	8.47902703998264e-05	5.53742865034421
GRIA1	1.36846608178743	1.46602019352242	16.022963553376	2.35936680865829e-06	8.512025943306e-05	5.53080276989883
CHST3	1.55417422504553	2.64633855638126	16.015748926622	2.36594715199881e-06	8.51740974719573e-05	5.52774815727548
LOC728392	3.31509158671931	3.32294199770062	16.0100490975269	2.37116086287337e-06	8.51786112542923e-05	5.525333875374
KLHDC8B	1.23869965026718	4.64269351272953	15.9937094406509	2.38618066414859e-06	8.55346131003156e-05	5.51840786676373
PSTPIP2	1.11943853453379	4.5511351271639	15.9805700467841	2.39833844531891e-06	8.5668293020282e-05	5.51283298648175
PARD6G	1.10804533653099	4.42053726657977	15.975947238812	2.40263289539707e-06	8.5668293020282e-05	5.51087044281011
BIK	2.86854623852932	3.23331833445747	15.9383836919534	2.43785949198483e-06	8.62639052469295e-05	5.49490127708134
MYH15	1.58089762741473	2.69704695517367	15.9325344598833	2.44339832731791e-06	8.62639052469295e-05	5.49241107616401
GSG1L	2.83225461452944	2.82467962983093	15.9225313175729	2.45290435469166e-06	8.62639052469295e-05	5.48815020332548
CCDC102B	1.54306750032964	1.73378449546567	15.8854164829959	2.4885498965955e-06	8.67881776437681e-05	5.4723164534516
OLAH	1.41581392377663	5.20698826570964	15.8679324222064	2.50554885034269e-06	8.69265017957722e-05	5.46484405038743
NEURL1B	1.21234439137941	3.74189438710375	15.8653260174269	2.50809440665221e-06	8.69265017957722e-05	5.46372937668412
ZNF337	1.01655635969376	4.70413200771863	15.8505421374207	2.52258978602286e-06	8.6990742127523e-05	5.45740316518728
PTCHD4	1.43006562857037	3.6631416505303	15.8497346469862	2.52338430089027e-06	8.6990742127523e-05	5.45705745173136
POLH	1.15383353432211	4.88077376328769	15.8475475809424	2.52553767467002e-06	8.6990742127523e-05	5.45612100353011
TMEM98	1.11024573064925	6.504026166775	15.8288106465989	2.54407318611736e-06	8.7287285109382e-05	5.44809275640166
PLEKHA6	1.61283679421733	3.42149942206966	15.80144361801	2.57142904889031e-06	8.8028061919067e-05	5.43634886386486
SLC25A45	1.25141016196957	2.98056721320575	15.7834162926197	2.58963460672975e-06	8.83489099636563e-05	5.42860124344537
PITPNM1	1.51862578625024	6.53976551499174	15.7817184251639	2.5913569170941e-06	8.83489099636563e-05	5.42787107241611
SMARCA2	1.24073320836873	4.39513952736701	15.7706150106149	2.60265284522434e-06	8.8553676075316e-05	5.42309400194633
CASTOR3	1.2063778236144	4.96839424747379	15.7592634241707	2.61426007162583e-06	8.85801802032774e-05	5.4182065217839
MORC4	1.84526170872809	2.02937580619125	15.7576385900056	2.61592638313913e-06	8.85801802032774e-05	5.41750664045106
KITLG	2.69627630525943	1.94379559263372	15.7097025865151	2.66564234803188e-06	8.92933420303693e-05	5.39682466606772
ASF1B	1.1495273674132	6.20351067527328	15.7062466391221	2.6692685889949e-06	8.92933420303693e-05	5.39533105078517
GIPR	1.28343930753455	5.06602028804982	15.6990747047088	2.67681211629719e-06	8.92933420303693e-05	5.39223033865195
APOLD1	1.42636085291078	2.65103048806599	15.6982003696931	2.67773343484142e-06	8.92933420303693e-05	5.39185222770678
E2F7	1.21488547124006	5.41071088654046	15.6854598524983	2.69120021051366e-06	8.95639990536753e-05	5.38634002471487
FLRT2	1.402050577315	2.2925534177397	15.6594659106814	2.71891920409677e-06	9.02520830446888e-05	5.37507919369974
DENND6B	1.01649975232086	2.26361117112651	15.655982834944	2.72265841920955e-06	9.02520830446888e-05	5.37356880860099
EPHA2	1.38429777694366	6.17394864412482	15.6460097545088	2.73339778899319e-06	9.04290098572056e-05	5.36924218682264
ATP8A2	1.2163441369672	1.15642201271515	15.6221309210223	2.75931073888322e-06	9.05906880181056e-05	5.35887112610648
MAP1B	1.12071556718922	7.62812753568994	15.6220675310682	2.75937990521861e-06	9.05906880181056e-05	5.3588435725602
KATNIP	1.28838882652726	5.86019335827187	15.6215622005152	2.75993135539031e-06	9.05906880181056e-05	5.35862391767376
DDAH1	1.13417470445812	3.96225563025575	15.6152545807185	2.7668253665694e-06	9.06392497776356e-05	5.35588152509765
COL17A1	1.90275208913956	0.981693009820444	15.5616409644426	2.82623292498086e-06	9.15109074742351e-05	5.33252494491772
SAP130	1.12995903999987	6.02798208810686	15.5447293992	2.84527673139498e-06	9.19496766091737e-05	5.3251400772553
GPM6A	3.20337394897538	2.86357382514049	15.5221738959293	2.87090713448703e-06	9.25992012164024e-05	5.31527760301694
SH2D3C	1.55323009501528	2.49784709607383	15.5168092648836	2.87704228427299e-06	9.26186304590958e-05	5.31292970172256
LOC105379252	3.59442970289178	2.39098610395811	15.4310264130596	2.97723228821163e-06	9.53833150452774e-05	5.27527050916754
MYO3B	1.69647719000493	1.46314400220678	15.4286904858931	2.98001635416249e-06	9.53833150452774e-05	5.27424197936661
PLXNA2	1.09050552973383	0.922680055920282	15.4206993590497	2.98956330525567e-06	9.54935941011626e-05	5.27072218940576
AGAP1	1.05459753053794	5.68352945667877	15.4162695505434	2.99487078274255e-06	9.54935941011626e-05	5.26877020880664
CAMK2B	1.53190245063696	4.50877004511072	15.3860549999919	3.03136324351477e-06	9.64734233772572e-05	5.25544069707291
GLS2	1.73716234837192	4.33271532379996	15.3321601000997	3.09773868142847e-06	9.80750427756745e-05	5.23159666225191
CEP164	1.01993413049619	4.92991707115181	15.3309364260066	3.09926509129819e-06	9.80750427756745e-05	5.23105427778404
TNC	1.29965870768785	1.47269611118255	15.3254170951927	3.10616069999066e-06	9.81077926751768e-05	5.22860731676475
WDR47	1.20392971987933	4.80184279657794	15.3002363405053	3.13784603758465e-06	9.84349435346303e-05	5.21743196913092
PKIB	1.34351492815329	7.59684457076435	15.2892399964723	3.15179986466917e-06	9.84349435346303e-05	5.21254574790059
PPFIA4	1.22449837183997	4.43196334283932	15.2551643727555	3.19549732837397e-06	9.94286715185508e-05	5.19738107856295
CPS1	2.05779034035368	2.14694917184546	15.2457373534486	3.20770947389196e-06	9.94882893734823e-05	5.19317957139463
VAV3	1.54609545125914	0.803364690880231	15.2445128800887	3.20929965720911e-06	9.94882893734823e-05	5.19263364100543
H2BC21	1.52986271825371	5.16260782079526	15.2300862508573	3.22810374246811e-06	9.98862414952239e-05	5.18619811673965
TMEM30A	1.55431659672102	6.84281662698868	15.2126594729425	3.25098818456124e-06	0.000100408749464124	5.17841583790677
KIF7	1.19961368609881	7.33537844025579	15.1822778267594	3.29133408524327e-06	0.000101095289150408	5.16482619318973
REXO5	1.38640474179809	5.25868818643685	15.1705605850425	3.30704847047725e-06	0.000101391925633314	5.15957757065865
TP53I3	1.43832440204261	6.41429501206619	15.1637215469078	3.31626056143698e-06	0.000101488485920393	5.15651215136477
ARHGAP23	1.6464478098022	5.12247352259427	15.1158397586605	3.38159290982031e-06	0.000102736597659514	5.1350102437074
TLE5	1.09340050168509	9.25621113313934	15.1066857235529	3.39425167729627e-06	0.000102849265780908	5.13089149014061
WSB1	1.05112326769607	5.77982854157851	15.1042787654871	3.39758924592843e-06	0.000102849265780908	5.12980807834603
ACER2	1.23752843985182	4.79799302714082	15.0705611156931	3.44474383946173e-06	0.000103900922292954	5.11461241482122
IGFBP7	3.77386905026339	4.09036601103547	15.0378175830034	3.49126064143103e-06	0.000104925858415719	5.0998221001517
PCSK1N	1.40318942414748	4.65314175491901	15.0225595919594	3.51318419211952e-06	0.000105395525763585	5.0929186722827
PVT1	1.25844081805363	4.60528056573792	14.9811846009581	3.57343848279808e-06	0.000106820286075071	5.07416220617859
RBL2	1.00418550089748	5.01157561173552	14.9699466828713	3.59000967756576e-06	0.000106972794944808	5.06905850516436
FOS	2.00500242814204	2.88335433806657	14.9489171548028	3.62125828634105e-06	0.000106980374770741	5.05949731858802
LOC101927708	1.03946843710912	4.62640817747082	14.9485881744828	3.62174961968844e-06	0.000106980374770741	5.05934763577219
LCAT	2.10414806485938	4.14077553140034	14.9475904757089	3.62324015721649e-06	0.000106980374770741	5.05889367185388
LINC02052	2.07335617544425	1.35495219111709	14.947397310663	3.62352882287994e-06	0.000106980374770741	5.05880577602286
LOC101928371	3.08758416668785	1.78321344610477	14.9417100630327	3.63203975004133e-06	0.000107042861647345	5.05621738451066
KATNAL2	1.82460823523745	3.77403376479498	14.9011286000388	3.69344391248907e-06	0.000108426827720862	5.03771833899328
SEZ6L	2.05108628835374	1.32731705139071	14.8938974843265	3.70451073572311e-06	0.000108426827720862	5.03441658870135
TMEFF2	3.11324581874389	1.97775357117304	14.8527305243428	3.76824859579993e-06	0.000109324924599117	5.01558811419538
PFKFB3	1.01311007719434	4.12766221273333	14.8238816801155	3.81366929380806e-06	0.000110451252557694	5.00236151611025
SYTL2	2.42677330684601	1.61856656317856	14.8179233906092	3.82312880641084e-06	0.00011053398310763	4.99962646374741
S100A16	3.70053228279161	3.57467732645834	14.8011677453577	3.84987595788687e-06	0.000111115385405218	4.99192899908121
DPY19L2	1.26388774329201	1.91079158315017	14.7609856021518	3.91490381676687e-06	0.000112218304610749	4.97343294155068
P4HA2	1.0237407763575	4.12973017175185	14.7517182958003	3.93008072626164e-06	0.000112460771551487	4.96915980612371
PTPRZ1	2.82462799800039	1.77428838491361	14.7427914230264	3.94476436485546e-06	0.000112688319910717	4.96504103489807
SAG	1.73933598345746	2.10200950938353	14.7157139292537	3.98969246917558e-06	0.00011332247788036	4.95253205696834
KCNC2	2.69072125589044	2.99078804750009	14.6956981021826	4.02328340550293e-06	0.00011395899189191	4.94327015103118
NEFH	1.02504584648079	7.61654820013431	14.6848448469604	4.04163398282929e-06	0.000114156234014161	4.93824261773655
PLXNB3	1.62745922827578	2.21912315283323	14.6835170060505	4.04388570910381e-06	0.000114156234014161	4.9376272626379
C10orf95	1.28782775319629	2.68982668228663	14.6703599328963	4.06627564595164e-06	0.000114402444223917	4.93152685378814
ADAM23	1.17385543930168	3.65101897676596	14.6228409761238	4.14834080733692e-06	0.000116320310075075	4.90944737851798
CEL	2.22843959762316	3.96156446733369	14.5353659163082	4.30446142668361e-06	0.000118214789069032	4.86860951479606
PDE4D	2.81023871443306	2.58170767375073	14.5094023089699	4.35209754622339e-06	0.00011904266817611	4.85643992506556
NOXA1	1.33090158209774	2.77158617858291	14.4437228118051	4.47534261019381e-06	0.000121095215095782	4.82555510081692
GNAZ	1.8158530858792	4.72721571191823	14.4239215004434	4.51328592820311e-06	0.000121271920446421	4.81621565600022
SORCS2	1.1238763365583	5.6928805850139	14.4141745183034	4.53209939481713e-06	0.000121582281841729	4.81161360361993
ME3	1.33351635359918	6.11594247532263	14.3832290687161	4.59243238545312e-06	0.000123003709011976	4.79698157453099
EMX1	1.47735099368733	1.81094023772891	14.3278608640642	4.70270965118995e-06	0.000124957713588762	4.77072131462411
MAPK4	1.45712416762058	2.13376896411781	14.3044343222088	4.75028637434691e-06	0.000126021860390756	4.75957930499637
ZNF331	1.14557320904616	4.29046163498122	14.2840794283031	4.7920763525119e-06	0.000126528956058437	4.74988310562163
B3GALT1	1.00289800903281	3.62580234635508	14.254554988832	4.85344835232124e-06	0.000127345964604793	4.73579388161046
KRT17	2.75072167405981	2.3595316307058	14.2280186649893	4.90938406658383e-06	0.000128341198925703	4.72310522242457
CHD5	1.19103206187672	4.60734907646875	14.2256659011648	4.91437924201767e-06	0.000128341198925703	4.72197905800391
PRAP1	1.68338089729711	6.63348843898098	14.1992413272887	4.97088625474619e-06	0.000129212167553496	4.7093177441002
FOXN4	1.27515534696184	4.4662711242174	14.1846704240868	5.00236561364016e-06	0.000129634657222865	4.70232585016602
GCC2	1.44963872306266	4.45194514460871	14.1406753002985	5.09881889754944e-06	0.000131162160275151	4.68117025214179
PLPP1	1.3296408281947	4.90847828191064	14.1356192991342	5.11004036312559e-06	0.000131162160275151	4.67873472693389
ZNF66	1.10777193781282	4.60605544758843	14.1327500330997	5.11642118636043e-06	0.000131162160275151	4.6773521797133
PSD3	1.0507293229322	4.08860117323562	14.1219783534205	5.14045799406327e-06	0.000131391813464285	4.67215933222696
B3GAT3	1.37667605050067	6.86825002113966	14.1217014887521	5.14107752802309e-06	0.000131391813464285	4.67202580734499
ARID3B	1.10974220345843	5.79008644681837	14.1015087594579	5.18649553233789e-06	0.000132350510992891	4.66228018535826
FXYD5	1.13268893015707	6.33508884171815	14.094457793381	5.20246368139538e-06	0.000132369035564693	4.65887383735693
FAM214A	1.40646468777916	3.83427862091374	14.094205468883	5.20303616496823e-06	0.000132369035564693	4.65875190638794
NHS	1.07215092418689	3.42332499125558	14.0757826955212	5.24503155327035e-06	0.000133033073032948	4.64984346236066
MAB21L1	1.54452667755226	4.18335653072945	14.0622896888277	5.27603756439488e-06	0.000133249332397313	4.64331132618328
USP51	1.38790905959197	1.13303032685619	14.0392939279912	5.32936896072114e-06	0.000134357886148301	4.63216411795311
ENOX1	1.18655385321527	3.47134339392889	14.0298895944516	5.35135836132005e-06	0.000134507115568315	4.62760002530755
TAGLN2	1.01496706543942	7.33527319964521	13.9875356584914	5.45169766701304e-06	0.000136823716560417	4.60700638298855
AHNAK	1.23301185757067	2.29345575876454	13.9686475552874	5.49714361445354e-06	0.000137757760637653	4.59780208810773
ALOX5	2.78102670410622	2.76080616608653	13.9117836564201	5.63662333932089e-06	0.00014062157183343	4.57001566621346
LIF	1.60851614221634	3.47166327502685	13.9061915586405	5.65055922686517e-06	0.000140759466454945	4.567276894065
ADCY2	1.23421655116107	2.88423081537963	13.9019255137331	5.66121723478568e-06	0.000140815418291697	4.56518681701212
CSF1	1.94328881350526	2.49504007806751	13.8561630364645	5.77701828518081e-06	0.000143305574805778	4.54272537268505
SLC22A17	1.21208505821671	5.24631346723134	13.8440713148876	5.80807106243179e-06	0.000143793816271315	4.53677790716212
ABCG1	1.17180241462947	4.15119417983409	13.8372796867831	5.82559710088769e-06	0.000143793816271315	4.53343505672377
PIDD1	1.86965952378189	6.21938059050591	13.8312967218291	5.84108692141544e-06	0.000143793816271315	4.53048885791654
TAFA2	2.10987547889179	1.35382358285765	13.7797230819267	5.97659896763464e-06	0.000145630664800879	4.50503889028407
CNTNAP3B	1.27091399266887	1.81833314110337	13.7691065351231	6.00494259863604e-06	0.000145896573441462	4.49978802549049
EYS	1.03842964968153	6.09857675375748	13.7020475165946	6.1875997638886e-06	0.000149785398097339	4.46652647608017
SLC4A8	1.20628088453356	3.84801600590161	13.7005159986297	6.1918456083249e-06	0.000149785398097339	4.46576492143947
MMP25-AS1	1.05930326478137	3.72227547054856	13.6932247159755	6.21210546040867e-06	0.000150034886676789	4.4621381194804
CXCR4	1.16821056351434	3.59257216163833	13.6903607474989	6.22008431025637e-06	0.000150034886676789	4.46071300293393
SYNE1	1.29018824242788	3.07447411260376	13.6837355559577	6.23858705884954e-06	0.000150157553386951	4.4574151427351
CYSRT1	1.5281275795904	3.13796190608082	13.6821195858516	6.24310974655425e-06	0.000150157553386951	4.45661050785938
CTSD	1.363566668796	6.98609862242371	13.6738951454464	6.26618655079478e-06	0.000150496359914354	4.45251385432837
C1orf226	1.35669491515076	4.67905161991988	13.6663118835781	6.28755151874235e-06	0.000150793141008233	4.44873437683887
PER3	1.201316252352	4.26571206638989	13.6590792177079	6.3080070560901e-06	0.000150852836836728	4.44512766720811
UNC79	1.39803696229471	1.67455059637756	13.637712894752	6.3688854775229e-06	0.000151873422925546	4.43446169341206
PTPRO	2.07566099996115	2.39284479648396	13.6295183649224	6.39241352786294e-06	0.000152217642185527	4.43036655725049
DUSP4	1.04727150894991	3.76452416458606	13.6159069628966	6.43171640339752e-06	0.000152726962738673	4.4235589134728
TENT5A	1.12750013902846	3.68751432936982	13.6157920129331	6.43204950601939e-06	0.000152726962738673	4.4235013929321
OSR1	1.05591181476352	0.558272872632421	13.6121719042276	6.44255006596145e-06	0.000152759614878463	4.42168965379187
VPS13C	1.10287995703844	5.09697450715687	13.5765492470291	6.54693950534498e-06	0.000154796281524682	4.40383585592489
ATF3	1.84738341408197	4.13901863460215	13.5383058225541	6.66118721038381e-06	0.000156393091026402	4.38461605763448
ATG4A	1.27826079365238	3.32235727252594	13.5182735905247	6.72194810357602e-06	0.00015737819755785	4.37452678348618
NCKAP5	1.1431047618044	3.69537545713437	13.50276920565	6.76941444635485e-06	0.000157607785579945	4.36670765675636
LOC643201	1.55794330465899	1.50257793926947	13.4637616105823	6.89055523158896e-06	0.000159983210231344	4.34699553410418
SGMS2	2.61151326872245	1.57467786965786	13.4605012134489	6.90079336539593e-06	0.00015999900406749	4.34534532902394
SULF2	3.49874389105756	2.8144274824073	13.4280393709103	7.00369124194242e-06	0.00016168215170272	4.32889331768789
NBPF19	1.60844368971507	4.43144177921551	13.4254354304854	7.01202163298535e-06	0.00016168215170272	4.32757188558947
MAGI2	1.16122767260818	2.45994277231072	13.4166010363619	7.04036945218443e-06	0.000161889814051603	4.32308674521958
NELL1	3.68247394293648	2.20396957758644	13.4092034768503	7.06420847578663e-06	0.00016203285111541	4.31932879519856
PGAP1	1.1890014441672	4.22438789736994	13.4070797491395	7.07106949203767e-06	0.00016203285111541	4.31824956065371
GABRR2	1.47586403232545	0.861302132030159	13.3724578953628	7.18401173496644e-06	0.000163842447470488	4.30063125668543
SRP14-AS1	1.0174998824864	2.80096891073375	13.3578031536774	7.23244372848518e-06	0.000164498788063644	4.29316001597197
ALKAL1	2.04243037861939	2.67325795331	13.3202326644968	7.35833932181221e-06	0.000166908672421594	4.27396839367723
PMAIP1	1.92518164159908	7.48965558449852	13.3025273744699	7.41854335577408e-06	0.000168046570738374	4.26490546128377
TTC39C	2.16500119372982	3.00566904439743	13.2543908030883	7.58511738522191e-06	0.000170665141167493	4.24020436166001
TMEM132B	1.13618810795586	0.966152804352614	13.2345722319419	7.65494923993242e-06	0.000171796490790683	4.23000848029795
UTF1	1.68408727830423	3.78325227822879	13.1813005494788	7.84636035778944e-06	0.000174217578030282	4.20252654790522
ARHGAP26	1.12164777075734	1.91940016750541	13.1811041746078	7.84707609527076e-06	0.000174217578030282	4.20242503665802
CBLN1	1.33956122369766	4.12571192002077	13.173030374465	7.87656837735122e-06	0.000174640734618357	4.19825017427575
EFNA5	1.30639344222135	2.10339822585416	13.156683904386	7.93667166870485e-06	0.000175045960124004	4.1897897979892
CNNM4	1.06969134365775	4.27361735396416	13.137285476889	8.00868399382406e-06	0.000176401802706072	4.17973622559368
SV2A	1.41574425140861	5.21470302395327	13.1319129918372	8.02876119356014e-06	0.000176611645703281	4.17694922554406
PLD5	2.16464367838306	2.06806887577268	13.121990244582	8.06599571753381e-06	0.000176823986010776	4.17179876893151
RUFY3	1.07577652321984	5.88278235114384	13.1180952038316	8.08066602737416e-06	0.000176823986010776	4.1697759660104
SLC5A5	1.32645621687588	2.85707302517539	13.1074924549504	8.12075643785542e-06	0.0001774692725453	4.16426663150888
COL5A1	1.05955822287717	5.01823087998222	13.0970939297041	8.16029760144862e-06	0.000178100888980769	4.15885910175189
RETSAT	1.13463262566176	5.23868065967026	13.0823649353789	8.21668629313546e-06	0.000178404946595308	4.15119228415276
NMU	2.84031028781932	2.94153511933555	13.0753298915622	8.24377784091433e-06	0.000178526314433255	4.14752733151005
STAT6	2.10252979381762	1.76618329290237	13.0443457300522	8.36432858090951e-06	0.000180445192646033	4.13136254027809
SPATA46	2.38536045528996	2.47129824993237	13.0423055416856	8.37233745781993e-06	0.000180445192646033	4.13029681067951
SLC47A1	1.77184293804851	2.83171925938683	13.0123870789927	8.49080575395585e-06	0.000181821559369037	4.11464928671067
BTG2	1.16848529518704	7.25066087267654	13.0089455373464	8.50455680919689e-06	0.000181821559369037	4.11284704777304
SNX7	2.24111647187948	2.44122913763153	12.993527546974	8.56647715539868e-06	0.000182678761250158	4.10476725737645
GRHL3	2.90106964935721	2.00280412887342	12.9866247116058	8.59436807419294e-06	0.000183040358221361	4.10114674198165
DENND2B	1.32680596197777	5.32576291008031	12.9743070490398	8.64439817105323e-06	0.000183871950931933	4.09468141476279
PCNX2	1.88447181852777	4.09787005685962	12.9296606342899	8.82857247004203e-06	0.000186746725196175	4.07119609465408
SUSD4	2.14564528299075	2.33306868751243	12.9283098152436	8.83421495522191e-06	0.000186746725196175	4.07048427040704
ART5	1.53622510426096	1.97878499144715	12.9280432447167	8.83532893401258e-06	0.000186746725196175	4.07034379034592
RORB	1.05712701284153	3.18208433266316	12.9197338235124	8.87013475198114e-06	0.000187188411294837	4.06596336491108
AZIN2	1.88366986315102	3.18801034402186	12.9150622145462	8.88977222099135e-06	0.000187188411294837	4.06349943453318
GCLM	1.19733740544774	5.32132375270721	12.8961459618418	8.96980228718147e-06	0.000187928022887882	4.05351345631444
MB	1.2789178272287	0.669775878865016	12.8821215092326	9.02967280233875e-06	0.000188710015869102	4.04610050140141
ZNF750	2.11711934225057	2.61735484698875	12.8730885122377	9.06847871139019e-06	0.000189284705272658	4.04132166079149
KCTD1	1.2297214710247	5.15682337983333	12.8385013924794	9.21885394037171e-06	0.000191150246543281	4.02299282776101
RPL23AP82	1.07474711930348	3.97999787565897	12.8173620776902	9.31217707102923e-06	0.000192426573412113	4.01176632458574
LYRM1	1.1232928017324	7.6532964689263	12.8098845670904	9.34544827861694e-06	0.000192426573412113	4.00779083683977
LGI4	2.55416407545638	3.60776326070778	12.7939121648325	9.41697766330315e-06	0.000192950068645893	3.99929126268743
FGFBP3	1.0496554688271	2.91532302116502	12.7803444770125	9.47823415193723e-06	0.00019336544573678	3.99206308468934
CGNL1	1.17684432135252	1.66128938557906	12.7791928660351	9.48345465650516e-06	0.00019336544573678	3.99144921512297
GAS6	1.64075900058441	5.24422844567967	12.7485664318819	9.62351502665229e-06	0.000195033464341597	3.97510359973466
ADAMTS7	1.1742538194748	1.96550691458213	12.7230615844515	9.74197559287993e-06	0.000196482736656398	3.96146177174558
NOTCH2NLC	1.12259851017018	1.92448145579788	12.7163338963335	9.7735028543733e-06	0.000196881393239722	3.95785881586568
LOC103171574	1.37552289374474	3.70512245680052	12.6537680661996	1.00724014167319e-05	0.000200967818493554	3.92426178633905
PROCR	1.93353125258819	3.33085807781679	12.6155518974906	1.02601551265125e-05	0.000203046819849317	3.90365947454262
TREM2	2.45279845324517	3.27169553991137	12.6152798738011	1.02615059493741e-05	0.000203046819849317	3.90351260628965
CDKL2	1.23955219080482	1.36854996017205	12.5802321347613	1.04372745504843e-05	0.00020569051917187	3.88456383617058
CGB7	1.53426222440934	2.13411345650994	12.5680975561873	1.04989379679551e-05	0.00020652434968692	3.87799108145634
MAP6	1.42006434155634	4.35852063034189	12.5601150700786	1.05397310014411e-05	0.000206818219936166	3.87366391972953
ELAVL3	1.31298611581833	4.89663989676319	12.5392731039279	1.0647104230856e-05	0.000208215566383796	3.86235309058379
MALAT1	1.498485616807	7.27432653466035	12.50438775594	1.08296603652166e-05	0.000210988828198597	3.84337952838954
ANKRD18A	1.80830149435734	2.13826324345354	12.4908792830705	1.0901317852877e-05	0.000211703086841254	3.8360185079755
FST	2.75560817926444	1.92642224283224	12.4868735495216	1.09226717572794e-05	0.000211871987505049	3.83383420401953
CCNYL2	1.08080292325648	4.81685864588534	12.4444580876444	1.11517650789263e-05	0.000214417661815556	3.81066294987449
DOT1L	1.12025316151238	6.38876074486779	12.4436141998137	1.11563789391487e-05	0.000214417661815556	3.81020115343696
SMIM32	1.05469364450372	0.557663787502521	12.4249057845236	1.12592323539086e-05	0.000215651658586304	3.79995553713842
RCVRN	2.22862569262099	3.19131252988122	12.4154009905628	1.13119054065306e-05	0.000215885984210856	3.79474445754837
ETV1	1.19902489517257	1.73921539827121	12.404546168268	1.13724077155578e-05	0.000216580324412329	3.78878842288556
CCSAP	1.0692675881904	5.55854888395707	12.3726830659524	1.155217126709e-05	0.000219007188008026	3.77127557768025
RPL23AP53	1.28518045217253	4.43698520967481	12.3471154168594	1.16987884005793e-05	0.000221535879893324	3.75719087782342
LITAF	1.37477626647939	3.07048183322866	12.3179832415101	1.18684674289823e-05	0.000223419100052814	3.74110767518621
CEND1	2.83697381750931	2.28344906335532	12.3176336149403	1.1870520969348e-05	0.000223419100052814	3.74091442823859
SSBP2	1.10500677364622	3.41345670780369	12.3083975418936	1.19249178636782e-05	0.000223419100052814	3.73580748414131
PPEF1	1.12685413500238	3.29474091721233	12.3072492288781	1.19317010422471e-05	0.000223419100052814	3.73517227992314
FOXF1	2.37901449935673	2.09034374238987	12.284297587169	1.20682154492816e-05	0.000224468807356638	3.72246409838812
BDKRB2	1.04549956033168	0.948316551260657	12.2597349022369	1.22163104855528e-05	0.000226624694788615	3.70883812755116
SPART	1.20027485249482	4.45273889343272	12.2400096499884	1.2336756957694e-05	0.000227692735911575	3.69787634166612
SUGCT	1.74179610275365	3.22011653882393	12.2296527732086	1.24005458557736e-05	0.000228617992979792	3.69211386512141
PIP5K1C	1.3228435657588	6.95514375572289	12.2096611212723	1.25247542898777e-05	0.000229895160978676	3.68097718201258
SGK1	1.35707383253698	4.73371113982746	12.1878725635534	1.26617629503589e-05	0.000232155434599133	3.66881919613654
ETS2	1.16961939494844	4.83775579520619	12.1813612067741	1.27030416729717e-05	0.000232657459087032	3.66518174811817
UBTD1	1.39180069622138	4.16715437597837	12.1751820754518	1.27423577327054e-05	0.000233122479175397	3.66172813570882
DDIT3	1.14494010398947	6.15294416930234	12.1318404673159	1.30221034474668e-05	0.000235863726664576	3.63745565101848
SNHG14	1.02792224572139	6.06360239577259	12.1210843968093	1.30926198184521e-05	0.000236400089263769	3.63141885705275
ARHGAP30	1.80025334761768	1.95450392277285	12.1129156372685	1.31464679537471e-05	0.000236790549137321	3.62683068852244
JAKMIP2	1.22667560023144	0.743289410327455	12.1082689121844	1.31772128417458e-05	0.000236790549137321	3.62421940418319
PPM1H	1.59319788816931	1.75177647511866	12.0103081294714	1.3845059484129e-05	0.000245255339433143	3.56894074313149
KLF4	1.4933819315657	1.22311429986766	12.0060755496804	1.38747825573849e-05	0.000245522050751187	3.56654244694538
PRPH	2.75933657634656	3.23468142996255	11.9792122901517	1.4065151758916e-05	0.000247413536184959	3.55130179284314
CLEC3A	1.14136858878862	0.601001259644975	11.9707683480514	1.41256110538776e-05	0.000247413536184959	3.54650432784315
ZSCAN4	2.12201455288512	1.37724152109459	11.9661187549308	1.4159030326475e-05	0.000247413536184959	3.5438612359065
GPR87	2.53790162341507	1.49322283991671	11.9514558136061	1.42650194231249e-05	0.000248730218613845	3.53551945097017
ZNF441	1.07403187525619	2.70499153115919	11.8704086098165	1.48676136705953e-05	0.000255527569656843	3.4892315147012
NRXN1	1.75180203951534	2.73839178341737	11.8579769501364	1.4962615385522e-05	0.000256633382739383	3.48210440518517
TCERG1L	1.71394073218446	3.18004551058447	11.854364156798	1.49903550809337e-05	0.000256846002103203	3.48003182142099
GREM2	1.97394472279307	1.40442856786274	11.8469336648284	1.50475942295911e-05	0.00025730002799117	3.47576717945894
TNFAIP2	1.42699702805852	1.97219283028058	11.8312548310514	1.51692008813827e-05	0.000258850583847449	3.46675999159131
TREML1	1.25300958283676	0.656821756669046	11.7979202697815	1.5431529277892e-05	0.000262239405953962	3.44757145663319
NEGR1	1.23033236680889	2.47230779981393	11.7647474737281	1.5697786479512e-05	0.000264367148558381	3.42842388564281
SH3PXD2A	1.20292828739902	3.38447121832707	11.7474794712336	1.58384783800828e-05	0.000265912265952207	3.41843600079759
SENP7	1.1508123955509	3.92349027479754	11.7304771243443	1.59784269499097e-05	0.000267211655486002	3.40858789850734
GAMT	1.04621207789131	7.84359430541441	11.7271692350691	1.60058198696929e-05	0.0002674026193799	3.40667029975791
NBEAP1	3.73622583621803	2.5002317868386	11.6913243295552	1.63061504211865e-05	0.000271606923433494	3.38585727545252
PTAFR	1.34641866065493	1.47815530216242	11.6820912824581	1.63845586160211e-05	0.000272370914828394	3.38048621140087
TMEM272	1.59212809952639	1.5739974742544	11.6781626310608	1.64180528686298e-05	0.00027238672450036	3.3781995870456
MCUB	1.27283526213757	2.9227667886094	11.6116742037238	1.69970466361927e-05	0.000279225280362969	3.33938786161434
GRIN2C	2.03581350125411	2.37595840662076	11.6059479566805	1.70480025295482e-05	0.000279787806220232	3.33603523059973
RNF144B	1.34341976375606	1.31530645736552	11.592525568169	1.7168134859944e-05	0.000281208001521978	3.32817037701588
SP6	1.20393472175105	1.9538021309166	11.5691418410151	1.73797594526103e-05	0.000283288386793278	3.31444770757051
SOX13	1.18411022242502	3.27870774409736	11.4804874546368	1.82098422721739e-05	0.000292265349603251	3.262177716598
ATP2A3	2.05578025621117	1.39929270190534	11.4779665517686	1.82341050380028e-05	0.000292374442850735	3.26068574590346
ATXN1	1.29706459823285	0.962481339292023	11.460383711686	1.84043726909492e-05	0.000293697996993793	3.25027076354621
PLOD2	1.54223411665975	1.89836189249636	11.4228895920914	1.87736084062643e-05	0.000297604360531121	3.22801027043113
C15orf65	1.05564405778783	3.24660864340764	11.37782171244	1.92287734865884e-05	0.000301960289085826	3.20116029239982
SELL	1.74802979344815	1.93277279531246	11.3412061284128	1.96079468782175e-05	0.000305621071453781	3.17927081079037
SCNN1A	1.27914223351182	1.22948165639068	11.2603568145206	2.04760879384863e-05	0.000315916785336646	3.13069718458688
ALCAM	1.06133821105676	2.43731276085764	11.257559659763	2.05069060325967e-05	0.000316100927242789	3.12901071869622
IGFBP4	1.45407129572939	4.49122323296714	11.2362325425339	2.07436449546121e-05	0.000318964136730093	3.1161389641544
KAZN	1.39669783594307	1.47002622578601	11.2260134463362	2.08581949225605e-05	0.000320335947709783	3.10996307254318
NR1D1	1.08407054091866	4.32515226453587	11.2212459646352	2.09118845911293e-05	0.00032077684164185	3.10708001887629
TOM1L2	1.17017843513921	3.6563245355593	11.1956758552097	2.12025757395427e-05	0.000322823147555266	3.09159696544459
CCDC149	1.28010334435936	3.54826955243631	11.1953079783841	2.12067917288427e-05	0.000322823147555266	3.09137396502348
NBPF10	1.03460106136523	1.22589183396021	11.1394992586442	2.18577053021026e-05	0.000328027989637176	3.05746257355746
SLC40A1	1.2146117129985	3.56368908787251	11.1360746013865	2.18983913384076e-05	0.000328027989637176	3.05537636315266
ZNF718	1.08887577756383	4.56754412647886	11.1052485902486	2.22685654996156e-05	0.000332538614151263	3.03657044803458
MICALL1	1.194131106849	3.65796290507707	11.0912836311467	2.24386313259963e-05	0.000333590309411349	3.02803454819811
FOXA1	1.41717936596174	2.94057715888807	11.0886429708988	2.2470957233893e-05	0.000333774466810443	3.0264193302557
ABCA5	1.36926583731309	4.60731712302037	11.0783260736467	2.25977675235993e-05	0.000333842727264939	3.02010526648759
VAT1L	2.44720261718955	1.65153061662273	11.0704667304656	2.26949237531362e-05	0.000333842727264939	3.0152915040015
NXNL1	1.26199500206705	5.1270188297955	11.0467176815147	2.29914414874731e-05	0.00033721204944877	3.00072571679823
ARC	1.16007484176957	5.21608714257166	11.0128080382158	2.34225829990521e-05	0.000341545330491404	2.9798766102051
KANK3	1.66770442065692	3.30649947065117	10.9915081174943	2.36981573232467e-05	0.000343469397048614	2.96674933638944
LOC100507065	1.04200711724984	6.37048800858587	10.9713872957871	2.39619097918163e-05	0.000346093502946509	2.95432657689521
ATG16L2	1.04876951460653	4.25651300750695	10.9390825758793	2.43924743145755e-05	0.000349298562896488	2.93433615722868
CYP4V2	1.12931079115511	2.57643049442514	10.9324882190784	2.4481456041568e-05	0.000350075523133148	2.93024864666205
CACNG7	2.00598508604485	3.95112420945595	10.9018979836468	2.48991464950218e-05	0.000354198781382456	2.91125672664301
IDS	1.03948408564374	5.4154724182829	10.8923463225215	2.50312446940155e-05	0.000355405459014267	2.90531625788478
IRAG2	1.47178811724275	1.06182618475512	10.8840547281419	2.51465706999261e-05	0.000355835666539952	2.90015546782116
SMIM24	1.79650321709922	1.67971534358642	10.8533707611874	2.55786989730746e-05	0.000360367105767578	2.88102501690783
SCML1	1.20397122550069	5.67022041491075	10.843729798125	2.57162346872421e-05	0.000360846411286197	2.87500364161899
TLCD4	1.84368647951397	2.41475425132157	10.7745835449379	2.67279853627433e-05	0.000371000393841064	2.83166889261376
ADGRF5	1.63947574306561	4.01344030745101	10.757804313538	2.69803591020939e-05	0.000372957234821678	2.82111362396534
LIPA	1.67252531340517	3.65900840967925	10.746962556371	2.7144886641796e-05	0.000373123969164758	2.8142851758683
BBS1	1.06100242183148	4.01611555557193	10.7117680482178	2.76869880380676e-05	0.000375481250943763	2.79207388361781
IP6K3	2.45314820894605	1.52180299131339	10.6803767613889	2.81810416135318e-05	0.0003787446101983	2.77220480220173
SGCB	1.09826250719864	5.03372504974111	10.6779786456522	2.82191997494089e-05	0.0003787446101983	2.77068466077968
SEMA3C	1.10105922547483	5.35133454336096	10.6384105462138	2.88574596847941e-05	0.000384306981005133	2.74555642346261
UCP3	1.11173666323277	2.44706522722704	10.6265917550469	2.9051315403126e-05	0.000385661395597406	2.73803372231685
RS1	1.27365250069419	1.40353901808965	10.575867131719	2.99005148781899e-05	0.000393502059010141	2.70565793306643
TSGA10	2.17186888637177	1.8739140471228	10.5726992016712	2.99544909030533e-05	0.000393902731906609	2.70363112496108
RINL	1.25682945393778	1.1048380610537	10.5468930646826	3.03983833703552e-05	0.000397307563566862	2.68709940555724
IKBIP	1.07032917575646	5.67113519285549	10.5385871450269	3.0542860363793e-05	0.000398820189149684	2.68177047553806
CALML6	1.63055202864134	1.43036173908028	10.5319782662298	3.06583827905647e-05	0.000400016623471592	2.67752752720743
LGALS9C	2.51791991195347	2.31274621041455	10.4246367178424	3.26069233972613e-05	0.000419231872250502	2.60826263425605
RRAD	2.18823034674253	3.2707770813117	10.4158665095559	3.27723255064707e-05	0.000420712215474171	2.60257403782262
FARS2	1.63263877168716	6.12985148705736	10.3825882831063	3.34087774977343e-05	0.000426592628003107	2.58094816769158
MOSMO	1.03017604619206	2.38307084689948	10.3648121007239	3.37545699996635e-05	0.000430351486515132	2.56936982574378
HSD17B3	2.95513156984858	2.10517024387496	10.3521767437043	3.40028639493837e-05	0.000432528831696567	2.56112866023117
CCDC15	1.1591543626413	2.6106422246324	10.3443695100684	3.41573316889111e-05	0.000433177070054827	2.55603186236662
GNAL	1.00586063322415	2.81318648058258	10.3301570241195	3.44406054432148e-05	0.000434864565098525	2.54674432542371
IL22RA1	1.39212103050681	1.54353918776341	10.3254126971781	3.45357670436758e-05	0.000435337906860793	2.54364136874695
ACHE	2.85274308466554	2.85238229669683	10.3016509869367	3.50169530753109e-05	0.000440344835922024	2.52808039667955
SH3BGRL2	1.54523620163329	3.38453387733405	10.2745299098305	3.55756188620533e-05	0.00044418754600711	2.51027863607525
GLRB	1.42044853836986	1.31219443436229	10.2662160418946	3.57489237692246e-05	0.000444934560518081	2.50481282961541
CLN8	1.06080134998746	3.11972331409904	10.2495765775359	3.60987026422366e-05	0.000446631398544746	2.49386115256086
LTBP1	1.37500154490075	1.21405074562432	10.2090985048967	3.69661514828982e-05	0.00045135913626821	2.46715047928366
CLDN15	1.64398169409583	4.19644693404209	10.194184555074	3.72917841917804e-05	0.000453700032377851	2.45728430463264
SULT1B1	1.00619723459692	4.7937530479637	10.1549773491664	3.8163691902078e-05	0.000461270904289375	2.43128326336931
TNFSF9	2.53821971778315	3.63471262803535	10.1309882047071	3.87087280485197e-05	0.000466396768941144	2.41532853786213
PTH1R	4.29642985483629	2.70055178460776	10.1289715738076	3.87549525446315e-05	0.000466396768941144	2.41398572346599
CAVIN2	1.47578547235879	2.03146197832836	10.111178438188	3.91655627220367e-05	0.00046998675266444	2.40212708440846
CDK14	1.67762723672176	2.14506455470841	10.1090781887405	3.9214359207973e-05	0.000470235224313373	2.40072605327087
FAM241A	1.09029408810967	6.26713602580233	10.0609238282114	4.03525691376451e-05	0.000478400855073782	2.36852936392372
CHSY3	1.22899440142513	1.61213902432201	10.0157098821771	4.14559772609638e-05	0.0004873880206482	2.33816901547786
LRRC8C	1.17243170219502	1.66773451761349	9.99843383329774	4.18867146758279e-05	0.000490681318175898	2.32653510712752
RBFOX1	1.98395848211388	2.42241891214749	9.98191091973198	4.23034946058728e-05	0.000494180390580817	2.31539104363261
FAM149A	1.58929643605529	1.44013179389044	9.98038849551906	4.23421360819406e-05	0.000494286860538134	2.31436337369801
CYGB	1.49048374127166	2.1455256670429	9.96025773341343	4.28569204995382e-05	0.000498211700807132	2.3007610886876
LYPD2	1.37484063908943	6.23331883962672	9.94424636143505	4.32715045580758e-05	0.000501235509512301	2.28992420112192
STARD4	1.35466449492428	4.29047539091144	9.94186558194331	4.33335432193341e-05	0.000501315489627957	2.28831146206453
KIF5C	1.32864870686222	2.07968031690195	9.91440187899789	4.4056638778342e-05	0.000506841153810323	2.26968186581075
CLSTN2	1.15593947266379	1.75860962196666	9.91392438295837	4.40693329482282e-05	0.000506841153810323	2.26935754450996
GRAMD1B	1.06844607090312	3.60635449803958	9.91338509039444	4.40836750267522e-05	0.000506841153810323	2.26899123299025
MIER1	1.15195473245016	4.94170369517821	9.899456091847	4.44559717130516e-05	0.000510420415964667	2.25952369435278
NFAM1	1.22416469434505	1.50806754100477	9.87098026170198	4.52283824474253e-05	0.000516900710753927	2.24013058486475
SLC1A6	1.01519208645417	2.60959786617119	9.86292562084396	4.54496566692447e-05	0.000518274695261005	2.23463576510617
NRP1	1.34577813893999	0.844643682744759	9.84948603598395	4.58216402888104e-05	0.00052180561798278	2.22545821250803
ESRRB	1.64999738048999	1.63135733883101	9.83983217530933	4.6091001921257e-05	0.000524159899566469	2.21885875282131
CNTNAP2	1.33950548741225	4.94554935315057	9.79301211343855	4.74234677836921e-05	0.000536760548139964	2.18676785412267
KRT80	1.02285592869668	1.37881154581797	9.78747939247781	4.75838306366572e-05	0.000538211705984892	2.18296640948284
RCAN1	1.13114292256299	3.68381954720454	9.76643757682408	4.8199434453156e-05	0.000543705210745169	2.16849095155912
SCGB2A1	1.62934362671637	0.844988778608846	9.75935875346834	4.84085878769425e-05	0.000544962852091471	2.16361475676587
TEX9	1.91646116276781	4.10313085675475	9.74589190442119	4.8809370472251e-05	0.000548499060564681	2.15432929478053
AP1S1	1.88253227930433	3.36911905855868	9.72798132114811	4.93483240989702e-05	0.000552199829824038	2.14196169312136
FAM83H	1.74190012361714	1.490069870215	9.7178037558274	4.96576267152937e-05	0.000554548813351578	2.13492462959086
DDR1	1.29676606328189	5.39162249415089	9.69034862477007	5.05031777739589e-05	0.000560625461496068	2.11590779051227
SDCBP	1.28755712152818	2.69526372442102	9.6747013883696	5.09924712642125e-05	0.000563850555803371	2.10504773442414
COL6A1	1.16085616261554	4.71816189203729	9.66817697657815	5.11980990213718e-05	0.00056423790954933	2.10051470250304
HHATL	2.24508588512566	2.24737502927067	9.66652003276515	5.12504719841486e-05	0.000564429540141215	2.09936304737796
CAMK2D	1.02756576740574	4.45294382877253	9.64800184777789	5.18400060661403e-05	0.000569050296096517	2.08647978542059
NELL2	2.20378105336348	2.11041527036368	9.60741553526977	5.3159550407746e-05	0.000578602648781318	2.05816469593772
CDKN2D	1.02704825921665	4.8452022605227	9.55619322998299	5.48803461953782e-05	0.000590801926244779	2.02227390799222
TAB3	1.19749081438548	4.29183576220815	9.53511445726178	5.56070035703521e-05	0.000595941894857679	2.00745359300682
MYO5C	1.02044311297852	1.83715872452876	9.45418228010281	5.8501597297427e-05	0.000618255516893263	1.95027387695002
TRIM3	1.38402718476473	4.40884908643096	9.44649621016514	5.87853827514858e-05	0.000620360401991115	1.94482057449298
ANKRD20A1	2.06537821902233	1.21414160426765	9.39894876124951	6.05764889233112e-05	0.000631020799362931	1.91099614610663
MOCS1	1.0474087140621	0.653655967242783	9.37717797936416	6.14174572378484e-05	0.000637401261104515	1.89545726305534
TPPP	1.24620953878855	1.54989569516319	9.37574538193492	6.14732645847914e-05	0.00063758516056345	1.89443360805758
KLLN	1.21843482480983	1.4650708481426	9.33028837031441	6.32746730409122e-05	0.00065062532352879	1.86187920146735
DHRS2	2.21389779785544	3.70870035104451	9.32619341719723	6.34399067327062e-05	0.000651923903441069	1.85893956645154
HECA	1.0843720723094	2.43369544535227	9.29226443405359	6.48281867027191e-05	0.000660513600367327	1.83453832293431
ANKRD20A4-ANKRD20A20P	2.98909233856383	1.97183136612931	9.27366951284921	6.56038233225633e-05	0.000666388350982833	1.82113115904396
FXYD6-FXYD2	1.42204520556077	0.741339568031048	9.26752691296304	6.58623827224052e-05	0.000667799083448252	1.81669696924431
NAPB	1.29062847193477	6.75946724697894	9.26398324173626	6.60120780305644e-05	0.000668507069710616	1.8141376820183
RAB37	1.22155220898918	1.46365446382977	9.25274293066999	6.64894938068594e-05	0.000672122056960644	1.80601396483241
STEAP2	1.02217249409839	2.198584817267	9.19305434915269	6.90920774841986e-05	0.000689684780611499	1.76272649668726
DIPK2A	1.10520313737055	6.25182742783282	9.18995077100323	6.92305686404169e-05	0.000690244025634651	1.76046884068089
MAFA	1.08877592796822	3.06434923623371	9.18480883602071	6.94607195459383e-05	0.000692126455475599	1.75672690858725
P4HTM	1.38763096351341	4.87434093407694	9.17431283110183	6.99332484284082e-05	0.000694447875147793	1.74908285109516
FLT3	1.74653753082543	1.58818716140628	9.16826143532587	7.02073583552559e-05	0.000695921201358936	1.74467217212016
CACNA2D3	1.61147635537562	4.04334802667152	9.1310046774941	7.19224052979549e-05	0.000707391929898805	1.71745942972583
PDGFC	1.06968897884454	3.7418240280276	9.06991023956447	7.48399564307318e-05	0.00072697332441922	1.67262030445403
CPT1C	1.06699555743488	5.02665140332177	9.06409953340129	7.5124451735803e-05	0.000728189532169857	1.66834164797203
RASSF5	1.32795921920869	1.81282244860896	9.04672497333163	7.59825529112098e-05	0.00073268890307238	1.65553348936093
C5	1.09074972003772	2.83838056528581	9.02990114479757	7.68241914813108e-05	0.000736447797935421	1.64311045967413
GGT1	1.67508353612613	2.36770821125513	9.01195187115975	7.77339527482686e-05	0.000740197024463035	1.62983368606595
BTG4	1.62138657554813	1.8209235121313	9.01106906542343	7.77790159095748e-05	0.000740205074659626	1.6291800839232
TMEM229B	1.43720274202737	1.77551076433431	9.00698753802324	7.79877491893293e-05	0.000741769841721235	1.62615750775438
NTN4	1.44064215485602	1.88838973188284	8.9616436094928	8.0350454315255e-05	0.000758517093700156	1.5924960628817
RET	1.00504297551742	1.15399015122001	8.94006910439224	8.15033946411341e-05	0.000766929076049795	1.57642702205404
CCDC74B	2.23502269522275	3.59382942775742	8.91763712043787	8.27223368953466e-05	0.000773183651383642	1.55968287786069
FZD4	1.12108135033302	2.31969335139314	8.86369993116836	8.57398451731576e-05	0.00079501500736708	1.51926907597999
CFAP53	1.62675007209598	1.64781335668421	8.85566931111976	8.61998333258424e-05	0.000796789182702706	1.51323337177848
IGFL4	1.18967075520672	4.68417829687721	8.77461963602376	9.10043038192423e-05	0.00082794132931202	1.45204609720826
MR1	1.54689367838892	1.37157813526319	8.75573437458961	9.21674730251514e-05	0.000833090441922804	1.43771755218862
CFAP92	1.67151281805178	1.42793629081498	8.73723211807621	9.33236199949865e-05	0.000840076382384429	1.42365325590771
TMEM35A	1.1926636121538	0.945007150137021	8.72800357341313	9.39064948073193e-05	0.000842440901969199	1.41662850298198
CAMSAP3	1.24205311959098	5.21344367131515	8.68587937972323	9.66206497103576e-05	0.0008580528785949	1.38448071201826
TRIM22	1.22247407370035	0.641554002100838	8.67945624934512	9.70423623404833e-05	0.000859727225233988	1.37956679849201
GRIK4	1.10817047551728	1.70965911686356	8.67114499605938	9.75911769813204e-05	0.000862553486096781	1.37320368148043
OPTN	1.15814343975474	3.74377378228341	8.63992243247016	9.968493215512e-05	0.000874772781145272	1.34925185413841
GOLGA6L9	1.01313490235215	4.77851388318867	8.58069955067654	0.00010379951327533	0.000899380875894939	1.30361169755122
FXYD7	1.38694483392524	3.28020309418443	8.55308608707169	0.00010578433488863	0.000912328576010132	1.28223744416162
ZBTB7B	1.05271660581233	4.45472682550379	8.55037923383561	0.000105981231333111	0.000913085853070651	1.28013896827648
UBASH3B	1.02712474110579	0.628436953357113	8.52257152985048	0.0001080284822687	0.000923848588691823	1.25854765317665
ABCA10	1.11595940725397	1.10852035624657	8.49622478500978	0.000110010103960387	0.000934332389800546	1.23803415980614
SLC39A8	1.00275658109797	3.85527882624696	8.46008286266524	0.000112796623675069	0.000953162786633341	1.20980420868022
HS3ST2	1.35474019396787	0.707687062234599	8.43728457652124	0.000114595959847618	0.000962054346965459	1.19194299687978
ZNF679	1.14145729498863	3.60485090696609	8.435315414552	0.000114752911912472	0.000962889095446009	1.19039830693901
GNG2	1.1973542574462	0.838182085732729	8.43245206361897	0.000114981575151927	0.000964324432887408	1.18815162245459
PLA2G4C	1.48973862593603	2.6660056167379	8.43108761148324	0.000115090722115301	0.000964756478823305	1.18708079379659
BARHL2	1.06796703037665	3.31372610912698	8.41311653313664	0.000116539426582049	0.000974947526728388	1.17296300119963
PXDC1	1.08205612239093	3.48717569326421	8.40185898918637	0.000117457577614996	0.00098066825400251	1.16410597075284
PIFO	2.09983793428155	1.66331291722784	8.36502399680647	0.000120520252833396	0.000999756705862762	1.13505373702068
ADGRG1	1.60144659000648	1.4145953419904	8.36195614564575	0.00012077943404302	0.00100091471578225	1.13262910784032
STAT4	1.57328483151369	0.961439012384773	8.35750410317964	0.000121156692777715	0.00100156199362911	1.12910914008854
TRPV5	1.03081719407277	0.797876868162685	8.30876819208896	0.000125376030903351	0.00102480212759868	1.09047055880814
LRRTM2	1.22245598149038	2.3515765633831	8.29499455741354	0.000126598837944347	0.00103127228573644	1.07951527594684
ST6GALNAC3	1.11708673270306	2.94644786290803	8.27908942632025	0.000128027913023048	0.00104038216699312	1.06684518237656
EDN2	1.48508993330451	1.85155664063587	8.23314228976095	0.000132261212340902	0.00106342588596864	1.03012583238879
ADM	1.80495776529233	2.54869315363097	8.16761224593754	0.000138579244416048	0.00109425309034181	0.977451798692538
CACNG6	1.05857408679015	5.45348506669707	8.11489605069713	0.000143913496569557	0.00112365295362611	0.934815233961819
ADGRA1	1.30306268857627	2.07932030408639	8.02411173327311	0.000153660735324321	0.00117295061984913	0.860834082580702
DLX2	1.65406770020302	2.19736937604864	8.00647165450888	0.000155641247978008	0.00118428840506903	0.846376693056159
OSBPL10	1.38968508563562	1.46623177902713	7.99921611212533	0.000156464323872628	0.00118785160164525	0.840422398474345
PPP1R14C	1.31804708216394	0.830778154356735	7.96509325637505	0.000160402701583054	0.00120898161044699	0.812357946030039
SMIM3	1.33372267004422	2.15810874871989	7.91570352754076	0.000166305864824429	0.00124283936480399	0.771556967835783
IDNK	1.46964108038656	2.96267043668983	7.90315245457278	0.000167845369943033	0.00125144813973392	0.761154332741775
NPHP3-ACAD11	5.05969736476398	4.10344639267422	7.85689031388575	0.000173662421827753	0.001282644237383	0.722690823266271
ARHGAP10	1.00228437389462	3.39547866539773	7.82632051335936	0.000177632903210252	0.00130134564540027	0.697169910536836
PADI3	1.50985236035782	1.14218218680851	7.81670788611743	0.000178902810705548	0.00130778735860737	0.689127640659565
CD8A	1.12338476117894	0.84416065171577	7.77254453282421	0.000184872280384824	0.00133914408206056	0.652072354584778
PSMB9	1.19897782548818	0.629805877994752	7.73709446878614	0.000189829209358207	0.00136559560148534	0.622200571331668
CDKN2B	1.12980872825706	1.31091159280622	7.7358250927811	0.000190009503968096	0.0013663054537912	0.621128825456838
PLK3	1.11390832782564	4.20280335520173	7.72755418272195	0.000191189062872343	0.00137360725857641	0.614142031858318
SNCA	1.61623233338743	0.838433131944379	7.72638065475846	0.000191357103665674	0.00137406376813671	0.613150198016772
MSRB3	1.34859359355295	2.11151427684247	7.72596426252521	0.000191416768655604	0.00137406376813671	0.612798244514057
TAP1	2.05419520722241	1.51505455799497	7.71633548383082	0.000192802433751862	0.00137986395174959	0.604655160105663
IRF2BPL	1.21579492651079	4.37294784852425	7.68997889154281	0.000196654448260213	0.0013966887839949	0.582322018835896
NKX3-2	1.42512439900968	1.9364409250191	7.67782150742229	0.000198460865962121	0.00140515621343714	0.571999077096601
CACNB4	1.18100233947653	1.33102075716841	7.61480952710357	0.000208133155641694	0.00145536717854718	0.51827690456602
WNK4	1.04567017676341	2.33705487848603	7.6071127688556	0.000209351137916687	0.00146266195689705	0.51168968635203
C7orf33	1.14086697205866	3.54689195013157	7.55177685815031	0.000218351749390569	0.00150916939917346	0.464168198460792
TLE6	1.54330079777304	4.69568609669974	7.5171198143005	0.000224214026961868	0.00154204716981991	0.434259095821073
BEGAIN	1.47775310813158	1.60850820942349	7.46256192028175	0.000233810948291307	0.00158976249975487	0.386945320982713
LACC1	1.78415318756627	1.3164738617678	7.41463943889998	0.000242629518505535	0.00162986281692723	0.345151771426115
ANXA1	1.78297461922172	1.13090867237171	7.39694535180127	0.000245981166410627	0.00164387271088185	0.329664880738319
GPR6	1.73681976740876	1.35934468134744	7.38660360504525	0.000247964606482088	0.00165178173995629	0.320599200670735
TMEM59L	1.60090821453364	2.12903602807962	7.3456560846424	0.00025599939903667	0.00169183969201494	0.284602485294299
HPGD	1.29378878411088	1.47782087128437	7.3418722888969	0.00025675675768993	0.00169494087452573	0.281267950539037
MAP3K8	1.06687046804376	2.76400538261774	7.33662237188966	0.000257811816609008	0.00170046091805942	0.276639060401648
HTATIP2	1.1508761499711	4.37959771445299	7.3272082837791	0.000259716164450848	0.00170830985968848	0.26833185625428
RHOC	1.00503231714325	5.60710111261851	7.30349085623242	0.000264585552990076	0.00173125370757423	0.247364644495237
PIWIL2	1.09453953186406	0.879838694585047	7.26927342533605	0.00027179559134744	0.00176556391119758	0.217017680500085
H3C13	1.24603986393995	0.653336897220641	7.26714253177071	0.000272251968411187	0.00176715701869068	0.215124005345464
LPL	1.72326253298633	1.90267758876422	7.23713119136716	0.000278773418884368	0.00179833026286101	0.188405928842117
TFF1	2.63812261339968	3.55211965508053	7.1771421930737	0.000292351041871745	0.00186081993951826	0.134731323079345
TNNC2	1.5220338326697	4.03397957139983	7.15509500686567	0.000297529681503679	0.00188233967586942	0.114914284257059
ANKRD33	1.44213971371219	2.89743998132403	7.14494839424036	0.000299948144598194	0.0018911984710259	0.105777598216228
ICA1L	1.12292515138401	3.39900510258221	7.13525590622262	0.000302279345830143	0.00190446226917448	0.0970401362533533
HYKK	1.15974596073824	4.00951291496363	7.12030695841923	0.000305915479949078	0.00191655132273487	0.0835455272327845
GAST	1.22121973784379	0.640926834172556	7.09417605808982	0.00031239206184265	0.00194620138267434	0.0599024019335763
CDS1	1.33187628099076	1.40649029130067	7.06794857184181	0.000319050434927683	0.00197225741301017	0.036101989307701
LRRC66	1.12716473963041	0.98964198214273	7.05524961029116	0.000322332421696943	0.00198741979344634	0.0245529237194333
EXD3	1.39704264385725	1.57467661941835	7.04347561729137	0.000325409815371443	0.00199707199577008	0.0138303039944878
CRYM	1.46535998417259	1.16432742284233	7.03620174535552	0.000327327754550017	0.00200492740986728	0.00719884791145997
ETV4	1.56689652189012	1.28322129558703	7.01925920565376	0.000331845305555911	0.00202814546002408	-0.008268465400743
RAB33A	1.49264612664714	2.73196134229219	6.97664980821498	0.000343524536305416	0.0020730355939988	-0.0472988307870272
TMEM221	1.37632729687405	1.13054439124186	6.95349397128132	0.000350067856444823	0.00210369853854857	-0.0685887044524804
SLC22A8	1.3977999290701	1.17266410140795	6.85121423836523	0.00038072356159031	0.00222588286097133	-0.16329893174753
LAPTM5	1.81342308937488	1.96114372759374	6.8452836976874	0.000382592919189084	0.00223156984920741	-0.168824463350476
ENG	1.4881673663776	1.21862029798421	6.80087393413808	0.000396928653767992	0.00228965736184569	-0.210320532994936
CNGB1	1.76287525829792	1.45165100228129	6.71403129924895	0.000426768100292376	0.00242831339187437	-0.292077809278442
SBK3	1.37439860514443	1.17165810106234	6.69318569009089	0.000434306081690586	0.00245700703193661	-0.311824398745832
SYTL3	1.07153922607932	1.82882591771326	6.61007579577802	0.000465905734150134	0.00258097919508447	-0.391026039253981
LLCFC1	2.59452976812544	1.32758184931339	6.601083267082	0.000469479179115257	0.00259267149136056	-0.399641377221101
HES1	1.62787856073049	2.05626381122866	6.58464274199449	0.000476093309274997	0.00261602062722798	-0.415415514311787
SNAP91	1.42203468241995	1.48239337500678	6.54375487578543	0.000493007914866925	0.00268301446517306	-0.454776663871225
PIP5KL1	1.32291385796058	0.691773894230951	6.52693427922459	0.00050016416880379	0.00271313939914953	-0.471023508627147
GNG3	1.83432060589384	1.56395129773369	6.51178133655833	0.000506712322855919	0.00273702761118429	-0.485686806212415
RGPD5	1.06043682001805	3.57486734627323	6.5105589924027	0.000507244783401875	0.00273823852761928	-0.486870778932754
CCNA1	1.75631407751735	1.4303813183489	6.48712740305659	0.000517575878498049	0.00277561376972953	-0.509599406198442
CPVL	1.26018551821572	0.899013994404501	6.46715448245155	0.000526571405534525	0.00281263730971536	-0.529022166265549
ULBP2	1.41766368953765	1.17302927348978	6.44488835438947	0.00053681019831326	0.00285457519687547	-0.550728368203052
TMEM40	1.47542109360438	1.03352601339701	6.41410778723856	0.000551339499139438	0.00291701113008666	-0.580827993634077
SNAI3	1.68748513316488	1.95524204512256	6.39735474412881	0.000559435172396882	0.00294948325938205	-0.597256002756549
BAG3	1.63912376537851	1.4494387901785	6.23882516977197	0.00064311886849549	0.00326335551943453	-0.754319164446783
PRODH	2.21781195441509	1.91383421449567	6.2197304402243	0.000654126953083433	0.00330718368910198	-0.77343584986683
NPIPB9	1.97497716851329	1.37230181563175	6.2057765633024	0.000662306826674377	0.00333961486116227	-0.787433062001477
TLX3	1.04575139104952	2.64939606785059	6.13876179567087	0.000703247029143163	0.0034788283888465	-0.854978844162674
HBEGF	1.33976100615002	2.44465944907562	6.11915926252559	0.000715760611695179	0.00351960832860618	-0.874838305601406
SLC13A2	1.59282795808507	1.4105849364236	6.11874217940374	0.000716029597721422	0.00351960832860618	-0.875261357422352
CIBAR2	1.88215069466746	1.46633715148826	6.07577782646454	0.000744363469813847	0.00361178101005328	-0.918953006315202
CCL15	2.68956149846842	1.77802089224805	6.02156709158026	0.000781948488222137	0.00374744279783526	-0.974400937619556
CD52	3.12006905550529	2.76513144150819	6.02000166133115	0.00078306539199772	0.0037517214258849	-0.976007418458533
FRMPD2B	1.28473241130924	2.24509283312658	6.00124129818271	0.000796592403018505	0.00380238289892494	-0.995283084774518
TCTEX1D4	1.01335881046374	0.536996370482532	5.99941802282489	0.000797921142552073	0.00380655455295574	-0.997158741734789
TP53AIP1	1.34334958677373	1.99881425476986	5.92801208833047	0.000851992409692683	0.00397502751070228	-1.07093823873567
DUSP15	1.14904264867577	1.43715961577025	5.90670025569108	0.000868927476556735	0.00403043667430306	-1.0930808232659
RBKS	1.23666373164458	0.872376246072026	5.8682408752921	0.000900463910060078	0.00413763503352256	-1.13318269299965
CALB2	1.01852014596441	0.539577038232869	5.820251392601	0.000941650981443889	0.00428362343779223	-1.18348177369578
OXT	1.2139185988605	0.637276264680916	5.77711334297021	0.000980504616789692	0.00441939883819586	-1.22894406574436
KLRG2	1.03010964088955	3.51659872903119	5.76452831947988	0.000992179765741459	0.00445129862295727	-1.24225166183422
CLDN4	1.01858769961999	1.37583832145569	5.76347282291743	0.000993166090606057	0.00445129862295727	-1.24336867632776
VGF	1.34299275985026	1.23565229992892	5.75735911986468	0.00099890103640753	0.00447460619466472	-1.2498414991131
PPIC	1.56004490488798	1.24421988116494	5.75402743214319	0.00100204210979568	0.00448627572024062	-1.25337089650086
APOD	2.58703543624837	1.88670261002068	5.65863314791643	0.00109690677338526	0.00478681423004932	-1.35502959171669
OSCP1	1.2046122181761	3.48919187248005	5.63501341563228	0.0011219398161288	0.00486939915011568	-1.38038164310285
TNFRSF1A	1.60783977650664	1.00798670828896	5.49834961263202	0.001280119546245	0.00541688604755845	-1.52849882852236
KDELR3	1.91787484991355	1.71948047275126	5.48153878074732	0.00130126435833378	0.00548004159962451	-1.5468884159291
VTN	1.06319004479139	3.39969933130614	5.47628794549561	0.00130794963399802	0.00550045891423156	-1.55264005813009
FBXL7	1.01145742606112	1.01380607145545	5.46101435524458	0.00132761752346442	0.0055560793356986	-1.56939122524779
BTBD19	1.19435467419684	0.834869704895948	5.45953772749866	0.00132953664403389	0.00555994089960713	-1.57101234833929
MIR7-3HG	1.0834927476226	3.56579080852899	5.42243586180663	0.0013788012964196	0.00571881409862838	-1.61184027212507
STXBP2	1.1289256552645	2.21705438467534	5.41758564387901	0.00138539269354546	0.00573590249318222	-1.61719118363424
APOBEC3C	1.328177266433	1.22481602140102	5.37741522987988	0.00144137355403794	0.00591677128361822	-1.66162973529468
CYBA	1.13077628310359	6.15372298136463	5.3258439180445	0.001517026276699	0.00615636845380395	-1.71899924282532
ALG1L	1.0525989954181	2.79339181966248	5.31211860041458	0.00153790923209941	0.00622000496384249	-1.7343283578766
HES2	1.09366041757376	1.27490033309787	5.27541387814669	0.00159536785904882	0.0064121147564171	-1.77544783104294
SLC27A6	1.00853853729269	3.2660779102803	5.25749037469075	0.00162430349966034	0.00649411048108767	-1.79559387623932
CYS1	1.02865572505623	1.97732625633701	5.224121047196	0.00167976640468096	0.00664929323375038	-1.83321816381387
HOATZ	1.3410086607794	0.700821295640364	5.12137561614621	0.00186441871805573	0.00718996336363027	-1.95002769710961
CYP4F2	1.19552140100493	0.769515313777228	5.12133605804829	0.00186449408372276	0.00718996336363027	-1.95007295150645
FA2H	1.05891274786887	0.701210987209198	5.10521047132739	0.00189550428238895	0.00728437596124679	-1.96853872330575
SNCG	2.58432580920943	1.81058446130483	5.09083433444708	0.00192364084101011	0.00736376576229345	-1.98503169026664
SOHLH2	1.03577372144166	0.946150943463737	5.08842521143168	0.00192840178766351	0.00737693005609851	-1.98779836611244
WNT10B	1.09386667183599	1.06156874510872	5.02766102043531	0.00205298721251472	0.0077107933447378	-2.05784929696967
C1orf232	1.83140038047439	0.946017155487859	4.94863457505704	0.00222879168298729	0.00818201157307177	-2.14972972165688
LINC02588	1.38480959531162	2.01640815090203	4.88663765678201	0.00237860219617092	0.00859624368823429	-2.22242916891928
H2AB2	1.16769063636255	0.614162283431936	4.8720547362877	0.00241546433098102	0.00869567159153168	-2.23960892864971
C22orf23	1.52453913355318	1.76050628377849	4.79009486373077	0.00263496700301463	0.00927641380241111	-2.33672886271773
ICA1	1.00885666946125	0.853103678790745	4.76010951091906	0.00272080054948531	0.00951058701156484	-2.37250116676044
FBXO15	1.53809563099891	1.18433096488332	4.74432991484187	0.00276722712043301	0.0096386562621824	-2.39137803803212
