# Supplementary material for: Downregulation of miR-211-5p Promotes Carboplatin Resistance in Human Retinoblastoma Y79 Cells by Affecting the GDNF–LIF Interaction
Source: Front Oncol. 2022 Mar 2;12:848733. doi: 10.3389/fonc.2022.848733 (PMC8925320; doi:10.3389/fonc.2022.848733)
Supplement: Supplementary Table 2 — 473 genes were downregulated. [file Table_2.xls]

logFC	AveExpr	t	P.Value	adj.P.Val	B
PDPN	-2.89565036697285	3.98150289797001	-51.2626726657082	1.61586593154513e-09	5.04980478289693e-06	12.5914613096368
HOXD13	-2.96163681717552	4.0106300812368	-47.3503959460198	2.66519462463771e-09	5.04980478289693e-06	12.2027723391399
SKIV2L	-3.0039432006434	1.5019716003217	-47.3434352552075	2.66766509260076e-09	5.04980478289693e-06	12.2020340812553
LRRC38	-3.02220500030086	4.29501372075876	-43.0546166618105	4.8525152784977e-09	6.12883696385216e-06	11.7115712351946
PLPPR4	-2.19757842406094	5.18302319135276	-38.2985010875489	1.01407061514102e-08	6.20540244833243e-06	11.0719108644744
ZIK1	-2.2115426863042	2.47614498917434	-36.853037519184	1.29185729423617e-08	6.20540244833243e-06	10.8539329629203
SSTR2	-2.77562250429689	4.65361065373277	-36.7246106553885	1.3205464493197e-08	6.20540244833243e-06	10.8339758340124
RXRG	-1.92038509024848	6.24852232630812	-33.2931850553741	2.44727613679128e-08	8.71646862338e-06	10.2617400717676
CCDC85A	-2.65574026064535	2.65385283239534	-32.6440517149445	2.76970342402668e-08	9.20230939026922e-06	10.1443526518656
SPON1	-1.9027996712626	5.04878164235006	-30.2361572798141	4.48223721570675e-08	1.08530222221022e-05	9.68020333340788
PALMD	-1.82046292102126	5.93875327071765	-30.2241507043794	4.49343023568067e-08	1.08530222221022e-05	9.67776849592171
APCDD1	-1.53669531764672	4.82813973710172	-28.0649400066152	7.15521495016834e-08	1.39858483468949e-05	9.21854362012451
DDIT4L	-2.16967203298387	3.35144246846698	-26.9133408457504	9.30560516397158e-08	1.55775830444884e-05	8.95495665007565
SLC7A2	-1.80198849500377	2.93960174374844	-26.6433339756088	9.91283261221677e-08	1.63367577235729e-05	8.89112307512563
ADAMTS17	-1.6008939601726	1.14562578147732	-26.625598785614	9.95429682081505e-08	1.63367577235729e-05	8.8869023016401
ZFPM2	-2.57081208300505	1.78461205837676	-26.3095459515748	1.07279567425936e-07	1.74355335797104e-05	8.81110012552446
CPXM1	-2.25382833669455	2.35773439228098	-25.9418001877325	1.17172944113334e-07	1.78159840870445e-05	8.72148191090279
FAM135B	-2.67901211245343	3.18866299464335	-25.2352774573117	1.39300553302697e-07	1.96192977502949e-05	8.54488176663311
KIFC1	-2.42406038496911	2.94180422880202	-25.2304339069927	1.39468126181905e-07	1.96192977502949e-05	8.54365048405055
DPP6	-1.62505500261285	2.79726890796244	-25.0744629128649	1.44991044700849e-07	1.97329275470912e-05	8.50384781478093
TAOK3	-1.95209371146866	3.60221710062616	-24.7783112257341	1.56189443597466e-07	2.04266506704811e-05	8.42744519807215
SGCD	-2.23246511226239	4.22996771280047	-23.8909166293256	1.96240230389995e-07	2.29724577393603e-05	8.19180527485966
IGSF11	-1.80238896783163	4.91077202784068	-23.518287632009	2.16520046373828e-07	2.368984036796e-05	8.0897392105576
NR2F1	-2.81240876781278	2.6225228154821	-23.2648268669154	2.31702149288832e-07	2.40599205525955e-05	8.01921903941057
TIMP1	-1.85945593432541	1.38255066350745	-22.7965545452693	2.63112701700373e-07	2.51309473090814e-05	7.88653169024884
RUNX1T1	-1.57907192572731	3.42132637489317	-22.585605272498	2.78854437610011e-07	2.57661261249204e-05	7.82571505715429
OTP	-2.7256559763029	3.06901386203468	-22.0460695729582	3.24329243226797e-07	2.75700723966315e-05	7.66712096062412
LOXL1-AS1	-1.38184700271939	4.35708221532715	-22.0144968870696	3.27245644833785e-07	2.75700723966315e-05	7.65770174643145
SFRP2	-1.45519016572125	7.86311547861656	-22.0091279761165	3.27744588227578e-07	2.75700723966315e-05	7.65609846790944
NHSL1	-1.54483720170712	4.27847282130051	-21.9002547871943	3.38054705333769e-07	2.75864407735923e-05	7.62348897097515
EN2	-1.39916123924093	2.12823884372174	-21.9000852531272	3.38071049880968e-07	2.75864407735923e-05	7.62343804707708
DCT	-1.63473025237957	6.44027591363245	-21.8937232191132	3.38685066010907e-07	2.75864407735923e-05	7.62152671945241
NCAN	-1.37932679477179	2.61247641996036	-21.6476371575366	3.634558705649e-07	2.85403606705124e-05	7.54710224793858
PTGFR	-2.03025223586062	1.83443019379484	-21.5505830221152	3.73796891957525e-07	2.89692591267081e-05	7.51748272612129
IMMP2L	-1.48035131946195	2.70934408311934	-20.7915510204363	4.67533509485155e-07	3.39164654017103e-05	7.28045813823992
DLC1	-1.87131719386852	4.5537572710816	-20.7742801982082	4.69963271834521e-07	3.39164654017103e-05	7.27495114233652
CCNJL	-1.63818159588824	2.62599497375854	-20.7736728480289	4.70048982867192e-07	3.39164654017103e-05	7.27475738765361
NES	-1.44571319710931	2.50326282821746	-20.7049619618385	4.79863407108054e-07	3.44760233261323e-05	7.25279604054777
KREMEN1	-1.71708394579429	4.94313395203309	-20.672043343441	4.84649212869424e-07	3.45371030633024e-05	7.242245405271
GPM6B	-1.83527419424647	4.29634401132425	-20.6681621352082	4.8521710302504e-07	3.45371030633024e-05	7.24100020188043
KCNF1	-1.57235579487993	5.6533406045992	-20.5665081787016	5.00368490733264e-07	3.50342193355178e-05	7.20829237886815
INSM2	-1.97278382781618	3.61738100751133	-20.2501629017609	5.51140173657886e-07	3.76084720738763e-05	7.1053292239778
ROBO2	-1.9319933900252	2.99981230550506	-20.195373542941	5.6052658727324e-07	3.76084720738763e-05	7.08731298734213
TCF7L1	-1.57504488967365	4.52849021327863	-20.0987838851613	5.77528036338574e-07	3.7764919251202e-05	7.05541782998755
IRS1	-1.60100973405366	3.44546923059625	-20.0731730880653	5.82135480174586e-07	3.79180853623446e-05	7.04693201221383
L3MBTL3	-1.25553846259443	1.43896856150941	-20.0002633963043	5.95486599147723e-07	3.83459025416068e-05	7.02270780431991
SOX6	-2.14726599753993	1.93223670856851	-19.9673001747293	6.01638760567851e-07	3.83459025416068e-05	7.01172335691506
TCF24	-1.90482743492906	1.95780964217209	-19.9001818143831	6.14394107321502e-07	3.86652532201577e-05	6.98929451942486
AKR1E2	-1.71705436042696	1.22311031407279	-19.75460638485	6.4314936689767e-07	4.02411837447832e-05	6.94035636543635
NFIB	-1.67641959702094	4.02979118837327	-19.6086125623814	6.73561357338716e-07	4.13288641644544e-05	6.89087247639469
SALL1	-1.28157091084701	6.18078312434249	-19.4941237716738	6.98576954543682e-07	4.23113613377368e-05	6.8517797029148
TIMM50	-1.32898754931941	6.07695712532772	-19.3035525357877	7.42637965707213e-07	4.39284789609143e-05	6.7861401405621
DBH	-1.70707658405715	1.84286184411233	-19.2788765465101	7.48574843249886e-07	4.39689223719407e-05	6.77758841164456
SLC39A11	-1.87412580973912	3.98318636849637	-19.1916835268089	7.69996791786094e-07	4.50431820188799e-05	6.74727352805188
NOL4	-1.091574661766	5.13782162190229	-19.0242676061843	8.13146745016495e-07	4.58520506231198e-05	6.68863855759326
ADM5	-1.56650706894711	2.85346332546267	-18.9911555741395	8.22008611141265e-07	4.58520506231198e-05	6.67697418998287
FGFRL1	-1.2774986638137	6.10210413524277	-18.9886742612419	8.22677175847889e-07	4.58520506231198e-05	6.67609919668694
EXO5	-2.02011438897926	2.05162128885393	-18.8961775557554	8.48053786674372e-07	4.63935306827745e-05	6.64339171862762
UTP20	-1.18092228012749	4.69685440575674	-18.6931269835072	9.07001372255359e-07	4.85086356918681e-05	6.57097047349816
SEMA6B	-2.18506998520732	2.4474867469785	-18.5875391935229	9.39519366544528e-07	4.99287434792235e-05	6.5329692131644
MPPED1	-1.9173144194566	3.94396251146422	-18.5391941824349	9.54856655076323e-07	5.01983959965229e-05	6.51549081653479
SLC29A4	-1.53124654176279	5.72137511524994	-18.3331047932716	1.02356923775816e-06	5.23992325384454e-05	6.44041967195174
TOX3	-1.44496305188003	2.82932208522667	-18.0589699772144	1.12401820371532e-06	5.65046988894729e-05	6.33912456068091
FERMT2	-1.22825804513936	4.30915257983076	-17.9385005562428	1.17173353430758e-06	5.7661471280766e-05	6.29408065986195
ITGA4	-1.55238265748359	3.50794708791635	-17.9264219854687	1.17664542177882e-06	5.7661471280766e-05	6.28954637063356
TUBB2B	-1.64395297340012	4.41038061357521	-17.851030317441	1.20784760659605e-06	5.81518184832898e-05	6.2611694138965
ATP2B4	-1.11947865522155	4.23837987038129	-17.8415251554726	1.21184895556129e-06	5.81518184832898e-05	6.25758252678247
STRADB	-1.46294929912128	5.77759840367995	-17.8403027094209	1.21236467447241e-06	5.81518184832898e-05	6.25712107207945
FAM124A	-1.06599306783699	6.36174270121793	-17.8098680043106	1.22528642737641e-06	5.82707238473897e-05	6.24562140081214
EVX2	-1.45235622910458	1.96983747104845	-17.7649469265588	1.24465062675834e-06	5.8691412653337e-05	6.22860922156983
CDK6	-1.40529670609202	2.81178133025717	-17.5333985862646	1.3502525015402e-06	6.2688192777916e-05	6.14017614936134
TBX5	-1.66012988671491	1.298817428143	-17.52999969833	1.35187799240309e-06	6.2688192777916e-05	6.13886868980523
TMEM108	-1.26547236957976	2.83849942056828	-17.4545333169263	1.38855826639964e-06	6.40343398885125e-05	6.10976836968952
NEDD4L	-1.16266000071616	3.80747871392259	-17.3904882207526	1.42059147782582e-06	6.47399766950597e-05	6.0849658714282
RFLNB	-1.03406863759435	4.94906674908093	-17.3755020927736	1.42820980112069e-06	6.47399766950597e-05	6.07914808592588
DUSP5	-1.32803184758266	4.60103043461997	-17.3552043311604	1.43860372799297e-06	6.47399766950597e-05	6.07125966872562
SLC25A26	-1.20262445075846	4.41218404651858	-17.346159991981	1.44326321538923e-06	6.47727244654578e-05	6.06774153373259
ZNF671	-1.58887678773415	1.78393030995414	-17.3344958554973	1.44929814464157e-06	6.47747098328935e-05	6.06320142291462
CDC42SE2	-1.22338495113347	3.95626328713062	-17.3266543982398	1.45337164023816e-06	6.47747098328935e-05	6.06014739657715
DHCR7	-1.07010343672906	4.17142056207875	-17.3155635500572	1.45915574335493e-06	6.47911595325237e-05	6.05582529161037
SGK3	-3.00061402999724	2.48616094479556	-17.1942997170209	1.52416388465896e-06	6.69672006015512e-05	6.00837423690354
PIAS2	-1.61232615065865	3.90042384922336	-17.0825996701027	1.5870216544948e-06	6.84709858150593e-05	5.96434745748912
PPP1R11	-1.59057961641051	4.87354381375809	-17.0376962164319	1.61313083623779e-06	6.91271705119177e-05	5.9465618872764
CHRNA9	-2.43509740274438	3.76528588259293	-16.9067911572102	1.69212451118581e-06	7.15307179728546e-05	5.89442547187795
EGFLAM	-1.12390012536241	5.52449667050465	-16.8427580373414	1.73238711274421e-06	7.22363669179322e-05	5.86876563700906
HOXC8	-1.52362102430274	3.38109364798046	-16.8391187481182	1.7347084528679e-06	7.22363669179322e-05	5.86730415526925
FKBP10	-2.28616527260825	3.96624624421811	-16.804325312908	1.75708397691496e-06	7.28059053800903e-05	5.85331466196956
TSPAN18	-1.23880527543941	6.03904143362613	-16.7646057016027	1.78303620229077e-06	7.32058784524494e-05	5.83730677253073
TRNP1	-1.77886112002543	1.72625300533086	-16.6851109024052	1.83631860158053e-06	7.46115858991701e-05	5.80514716547417
NPRL3	-1.3314182442222	5.21912369597133	-16.6187304564071	1.88222360512262e-06	7.57414018022899e-05	5.77816806902348
RAB29	-1.12519065133622	3.38025022488216	-16.6027704139831	1.8934574827943e-06	7.58792010599065e-05	5.77166435791545
PHLDB2	-1.50639079225069	2.28480715825594	-16.6009926094579	1.89471362264283e-06	7.58792010599065e-05	5.77093949291726
CD9	-1.23914143292171	6.43479481674791	-16.5601796290497	1.92381719329931e-06	7.64519766657486e-05	5.75427613220464
HRH3	-1.56735733834008	5.20173740870693	-16.558563342855	1.9249803473934e-06	7.64519766657486e-05	5.7536153298135
ANO10	-1.45042468302805	3.13867658970754	-16.5444469440524	1.93517376230578e-06	7.64519766657486e-05	5.74784107527509
GRID1	-1.3939086045628	0.926711658139468	-16.526077723506	1.94853162461366e-06	7.65690596151001e-05	5.74031940232072
LRTM1	-3.15348262767409	2.4269748790083	-16.4896272163068	1.97535459589454e-06	7.72603643347537e-05	5.72536770859922
RTN4RL2	-1.59140227014322	4.51287718273547	-16.435385781221	2.01606300096501e-06	7.80067477947831e-05	5.703053449876
MXRA8	-1.40829036764824	4.53404134109038	-16.4057440391891	2.03871834316945e-06	7.80067477947831e-05	5.69082626783929
AIF1L	-1.06841343389387	3.59107642423247	-16.2341770679664	2.17577312250619e-06	8.0514658797779e-05	5.61959358817107
DEPTOR	-1.5052075480478	2.97526798131582	-16.2188720150368	2.18850823525348e-06	8.05910005751128e-05	5.61320056176408
CNPY3	-1.06870566603547	6.97248824430884	-16.2164922436935	2.19049613271663e-06	8.05910005751128e-05	5.61220594377219
CA7	-1.8974230486293	2.37391149073307	-16.1840189099307	2.21783159188722e-06	8.10622289261835e-05	5.59861843011935
KCNQ5	-1.21477649418798	4.33558395634344	-16.0677251465184	2.31900968963766e-06	8.4100431951062e-05	5.54972222347843
GATA6	-1.48004269921585	0.985276903568395	-15.9731210573775	2.40526270726001e-06	8.5668293020282e-05	5.50967033637685
EMC10	-1.30333358274573	1.80481544695166	-15.9624661325514	2.41520723888659e-06	8.5839849636861e-05	5.50514383699285
LOXL2	-2.05851749757911	2.98393306655382	-15.8283049941215	2.54457557547063e-06	8.7287285109382e-05	5.44787596074521
DLL3	-1.91362412640608	6.54314447866919	-15.7448628194287	2.62907110271793e-06	8.873114971673e-05	5.41200097250628
CHRAC1	-1.38518699418061	5.1686447338118	-15.7150976721332	2.65999278260794e-06	8.92933420303693e-05	5.39915566542976
FUNDC2	-1.34344020288904	4.199811565882	-15.7025574499973	2.67314585236825e-06	8.92933420303693e-05	5.39373625255429
DHX37	-1.15002964787115	4.56614546164086	-15.6048811512088	2.77820645630638e-06	9.08343282784547e-05	5.35136890828011
SLC29A3	-1.3440752045426	5.02571171383741	-15.5822348899375	2.80324088549996e-06	9.13572866140707e-05	5.34150652395758
NECAB2	-1.30080295652615	4.73985618482072	-15.5801925921236	2.80551133121879e-06	9.13572866140707e-05	5.34061637437957
PAPPA2	-1.40186478679225	1.17071493924973	-15.5756458443942	2.81057363239226e-06	9.13572866140707e-05	5.33863420613638
CCDC3	-1.09255502397936	4.74566229677776	-15.5628771729601	2.82484663516242e-06	9.15109074742351e-05	5.33306443896199
TFAP2A	-1.01988640129897	1.41172961953685	-15.4780476096753	2.92182388154913e-06	9.38797155031332e-05	5.29593999876816
EPS8L1	-1.82922734050261	2.2312726846583	-15.2954570903886	3.14390189258598e-06	9.84349435346303e-05	5.21530875891474
LOC728673	-1.1359094597788	2.63355777324114	-15.2900801632592	3.15073120954348e-06	9.84349435346303e-05	5.21291920429249
SRL	-1.07982881858835	1.55600371167012	-15.2591286243913	3.19037791345999e-06	9.94286715185508e-05	5.19914709321076
BEX4	-1.59996274822053	4.93952046950141	-15.1831870360072	3.2901183227465e-06	0.000101095289150408	5.16523328913608
RIMBP3B	-1.21325823937423	1.15544688524824	-15.1428031043591	3.34462184634588e-06	0.000101983551380382	5.14712711975086
GAP43	-2.01174963307966	1.29067419132514	-15.1349080881485	3.35539864570078e-06	0.000102126133325511	5.14358154384001
SARDH	-1.36597848893279	2.71428525348735	-15.0771779643345	3.43543080257704e-06	0.000103807060713248	5.11759722498139
CAMKV	-1.06756203642129	6.11499816481329	-14.9647442621896	3.59771108446396e-06	0.000106972794944808	5.06669448713523
HOXA13	-1.48499449795239	1.46829745977495	-14.8975965806894	3.69884469802432e-06	0.000108426827720862	5.03610581405847
ANXA9	-1.05709617425127	0.927719989800803	-14.8806696778891	3.72485437243381e-06	0.00010844028160353	5.02837245515597
CLMN	-1.22936836950771	3.10132280496888	-14.8765099049607	3.73127850678812e-06	0.00010844028160353	5.02647060147791
PTPRJ	-1.50686372141942	3.35155447802771	-14.7941136493021	3.86120102552506e-06	0.000111250439186385	4.98868569941406
PCDH8	-1.29225907020895	1.33033518004078	-14.7131112739269	3.99404193246189e-06	0.00011332247788036	4.95132846439964
HECW2	-1.26353847671284	2.46837629996413	-14.6787168243868	4.05203784950313e-06	0.000114193793940543	4.93540226044306
ZYX	-1.75726789090345	3.86295633418585	-14.66176220144	4.08098406528011e-06	0.00011462361284025	4.92753739591546
HIF3A	-2.14146910575092	3.01339608576335	-14.6012903724063	4.18618767304912e-06	0.000116931828182149	4.8994097264382
ALG14	-1.07077590556803	1.13382812863993	-14.5985069096686	4.19110495276519e-06	0.000116931828182149	4.89811216240784
SLC45A3	-1.0672043210753	3.82659216130589	-14.5921600262772	4.20234234268068e-06	0.000117050267581488	4.89515249383441
TPH1	-1.5852408457287	5.92690785135309	-14.5538314591397	4.27094828388235e-06	0.000118155015828751	4.87725110194904
GUCA1C	-1.7165085978045	0.85825429890225	-14.5503209448957	4.27729627193686e-06	0.000118155015828751	4.87560910025349
JAZF1	-1.54961195837665	2.75617319170323	-14.541893916614	4.29257918408835e-06	0.000118214789069032	4.87166580107013
TMEM132D	-1.49483476705574	0.754420414237142	-14.5335862410225	4.30770736750952e-06	0.000118214789069032	4.86777606076596
ZNF341	-1.09300223151902	2.14220467892378	-14.4650977950789	4.43479636080984e-06	0.000120517030973956	4.83562210751322
RARG	-1.00311458455896	2.45492552565625	-14.4571371085068	4.44984725797744e-06	0.000120730053644315	4.83187462933154
SUCLG2	-1.19596096595895	3.89191789679833	-14.4394770139399	4.48344731338978e-06	0.000121095215095782	4.82355363893124
MAP6D1	-1.1634518821031	2.8575812239198	-14.435808917182	4.49046289767538e-06	0.000121095215095782	4.8218240201518
TRPC5OS	-1.93352678664065	1.37431238077376	-14.3612281758527	4.63589053771933e-06	0.000123969341216328	4.78655926932329
RSU1	-1.0095097378882	5.19016009497077	-14.2474798373914	4.86828977901201e-06	0.000127535478717779	4.73241316634331
NXT2	-1.04535478874367	2.81832816137119	-14.215699251002	4.93560468259519e-06	0.000128494591581094	4.7172063583763
GRIP1	-1.7106626722763	2.59687194930899	-14.1845495323395	5.00262775185011e-06	0.000129634657222865	4.70226780932944
CDH2	-2.17016768588422	3.21139130852648	-14.1695873504124	5.03519405089466e-06	0.0001302768908995	4.69508049164024
ACTL8	-2.49004105420415	1.82863676137198	-14.1399771666758	5.10036666634672e-06	0.000131162160275151	4.68083400700742
CTCFL	-1.33721648342002	2.90084974366721	-14.0616825396023	5.27743771681116e-06	0.000133249332397313	4.64301724800798
TAMM41	-1.11346658842787	4.28064106525032	-13.9463834289955	5.55127485824335e-06	0.000138847051965461	4.58693643483705
SH2D5	-1.36917103710582	3.08972178827425	-13.9439617210426	5.5571998098482e-06	0.000138847051965461	4.58575349974546
KLF7	-1.06381954055049	2.39285047391284	-13.8556036567323	5.77845059700717e-06	0.000143305574805778	4.54245035045376
THSD7B	-1.5232464146388	1.33205048759845	-13.8322784956605	5.83854186549788e-06	0.000143793816271315	4.5309724023075
TXNDC17	-1.29200381988986	3.69285358691147	-13.8275115793364	5.8509111476408e-06	0.000143824159488263	4.52862427053422
EEF1AKMT4	-1.52818066955326	4.03049507565444	-13.8084520595974	5.90067017776106e-06	0.000144608977414886	4.51922757858244
FKBP14	-1.05421245258707	2.03629759466725	-13.8080490293467	5.90172763500697e-06	0.000144608977414886	4.51902873590506
FGFR4	-1.7815085122737	3.28179253745807	-13.8020884172478	5.91739244499385e-06	0.000144608977414886	4.51608726954883
TAFA4	-1.18829870843881	3.91155592758847	-13.7928419999304	5.9417875510056e-06	0.000144993474641157	4.51152177215756
ANO3	-1.18592779832366	0.645438883949551	-13.7721985004104	5.99667181924156e-06	0.000145896573441462	4.50131770999043
TRIM25	-1.01498898395565	4.29448398434642	-13.6549340299438	6.31976514470428e-06	0.000150917073498359	4.44305972165948
BEX3	-1.12668051326369	4.56185464646698	-13.4663332879348	6.88249213966423e-06	0.000159983210231344	4.34829687041134
HTR3A	-1.87121344302014	1.65407938802603	-13.4169182236836	7.03934937587709e-06	0.000161889814051603	4.32324782951505
C3orf80	-1.22726244309196	2.48786333272007	-13.4026801650038	7.08530746812905e-06	0.00016203285111541	4.31601323782705
IDH1	-1.16544245978448	5.8589666954269	-13.3989304498581	7.09746843846454e-06	0.000162089524774756	4.31410666490083
PCSK6	-1.16783906805285	4.44532635257908	-13.3210740151592	7.35549249720915e-06	0.000166908672421594	4.27439876190213
KCNS2	-1.06082208627043	0.790424186992155	-13.2865567915038	7.4733365849786e-06	0.000169058992476408	4.25672013345455
EBF2	-1.24952206483908	1.21503173676282	-13.2690210673107	7.53403803218217e-06	0.000169972771777264	4.24772129640026
CDH15	-1.61067186134511	1.75222886812804	-13.2560355596313	7.57935508423807e-06	0.000170665141167493	4.24104984032625
ARHGEF25	-1.14950651844472	6.18406860381643	-13.2079745765858	7.74983610697921e-06	0.000172746013889257	4.21630104055834
SAMD4A	-1.81218655862965	2.18160903227837	-13.1954070586505	7.79514204896302e-06	0.000173524837632501	4.2098146235512
IPO4	-1.10642505380156	5.52828641623649	-13.1663640113885	7.9010158964874e-06	0.000174951066279364	4.19480115646558
SOCS6	-1.18071316760169	4.74252428261677	-13.0927730534831	8.17679331959084e-06	0.000178228541887957	4.1566108654563
PGM5	-1.50459163678511	1.16707352301913	-13.0374490176593	8.39143762784423e-06	0.000180556125822767	4.12775924952886
ERN1	-1.07565694524952	3.46965161117527	-13.010154506261	8.49972331790871e-06	0.000181821559369037	4.11348020491316
LSM6	-1.05938352645566	4.57606150079908	-12.9984523963495	8.5466420832356e-06	0.000182488250603781	4.10734915742958
TP53BP2	-1.04543168518846	6.3070076213148	-12.9695859942258	8.66366243247994e-06	0.000184047854212835	4.09220179875759
DCHS1	-1.07693622751446	2.67578864871826	-12.9155519825296	8.88771109287271e-06	0.000187188411294837	4.06375779263144
LSG1	-1.03327468909088	5.36680511528748	-12.8419139409937	9.2038899654213e-06	0.000191150246543281	4.02480342130386
GMDS	-1.19141170128498	3.72892163114727	-12.8367902271518	9.22636793351084e-06	0.000191150246543281	4.02208475650108
DUSP19	-1.02475999454203	1.14480025327087	-12.8171193955469	9.31325473945726e-06	0.000192426573412113	4.01163733642799
ARHGAP9	-1.46572703518897	1.66259480250823	-12.798956146145	9.394321170103e-06	0.000192721735769025	4.0019765071611
LOC100134391	-1.24914539082006	2.2680092580443	-12.786179644815	9.4518329339899e-06	0.00019336544573678	3.99517269697233
TBR1	-1.25183913110481	0.997448265121103	-12.7807149078019	9.47655561247232e-06	0.00019336544573678	3.99226053226354
ITGA6	-1.71161283694187	2.36955206366659	-12.7625025845189	9.55948878973987e-06	0.0001944420927585	3.98254626422278
RIDA	-1.2045567098072	5.87293933355191	-12.7552928907787	9.59255043610614e-06	0.000194877784345166	3.97869689885044
H2AC20	-2.64195425572706	4.38973101515547	-12.6949204233896	9.87463641722497e-06	0.000198441072778327	3.9463784668835
UNC13D	-1.18120517351591	2.91616740282732	-12.6862840049378	9.91576635936401e-06	0.000198552546478174	3.94174283413862
SLC44A3	-2.14608373293248	2.94654104536239	-12.6417608926711	1.01309618878176e-05	0.000201416035631907	3.91779534541348
ZBTB16	-1.01841838744404	0.873195216242623	-12.5279291648634	1.07060754017095e-05	0.000209124506679833	3.85618901403489
PRRX1	-1.5708373167782	1.26835056288229	-12.5025587947857	1.08393304809315e-05	0.000210988828198597	3.842383350906
MATN2	-1.56131800734808	3.08033431628308	-12.4697396982155	1.10145553671538e-05	0.000212914153402025	3.8244834314239
FMNL1	-1.8507109080725	2.28565841309213	-12.4407740542104	1.11719232825899e-05	0.000214470178613022	3.80864672906388
CRYBG3	-1.05965602365055	4.59569406218205	-12.4136958906047	1.13213846374708e-05	0.000215885984210856	3.7938092085979
ALG3	-1.05380843406024	6.49154949647845	-12.3941012131796	1.14309779067643e-05	0.000217448375180947	3.78305245211499
DHODH	-1.1294266743585	3.67966618451799	-12.3334857487527	1.17778232936416e-05	0.000222780521961085	3.74967088511623
FGF12	-1.12308395231564	3.76414529103429	-12.3010702450879	1.19682772371911e-05	0.000223633893880208	3.73175329851929
ST3GAL1	-1.1544340345842	1.67035804078232	-12.2868511486004	1.20529384196893e-05	0.000224468807356638	3.72387913795835
GABRQ	-1.61610927969502	3.31341456216036	-12.2772545418417	1.21104672250213e-05	0.000225004685179642	3.71855974800882
COQ3	-1.14275928676041	3.88075005492172	-12.2542216171432	1.22498387409942e-05	0.000226744285489765	3.70577600313437
ST6GALNAC5	-1.18666357432474	4.01707855067152	-12.2145121433385	1.24944835801442e-05	0.000229895160978676	3.68368116109659
PITPNM2	-1.10768467041642	3.26887416397434	-12.162571617609	1.28230304314368e-05	0.000234102430723062	3.65467464299404
DNAAF5	-1.16785022133913	3.75611753980064	-12.1453454248626	1.29341843501292e-05	0.000234835407832064	3.64502785794202
MTAP	-1.64308565627597	0.96174718692731	-12.1399962978613	1.29689258248325e-05	0.000235211070755901	3.64202959417537
MPST	-1.20646616715469	5.70833346068757	-12.1296907233866	1.30361620177442e-05	0.000235863726664576	3.63624953478387
ERVV-2	-1.649064778512	1.78670847851357	-12.0904763946176	1.32957048983739e-05	0.00023836708685606	3.61421164213027
LRRN2	-1.80066285710033	4.57169774508481	-12.0794704512002	1.33696152781521e-05	0.00023936616016713	3.60801394007901
TIAF1	-1.29921896229964	1.78722086712741	-12.0566607317149	1.35243064739037e-05	0.000241250758798571	3.59515172769894
PC	-1.2339890500913	3.56987047692843	-12.029351594733	1.37122321572648e-05	0.000243712703446828	3.5797211346904
NFIX	-1.17103283221486	1.98879712388816	-11.9838606098798	1.40319966917839e-05	0.000247413536184959	3.5539413550553
PTPRD	-1.02931279431785	3.0836460068718	-11.9761737774012	1.40868733442915e-05	0.000247413536184959	3.5495758262748
SNRNP25	-1.00071502478735	6.63691635280553	-11.9719438639066	1.41171763516971e-05	0.000247413536184959	3.54717239963252
SH3BGRL	-1.88846444681627	4.8993428661636	-11.9411804347656	1.43398384730812e-05	0.000248730218613845	3.52966783608864
TEAD2	-1.16444914015097	6.16584771150676	-11.9398632963896	1.43494617271513e-05	0.000248730218613845	3.52891739961945
FOXE1	-1.57376766852681	0.958662726216764	-11.9084758289043	1.45810006494603e-05	0.000251825809921031	3.51101064967332
SNRPE	-1.01366826007307	7.73716765541445	-11.8987963283566	1.46532706972569e-05	0.00025262178318443	3.50547919249854
BEX1	-1.68471625640053	6.8390982472532	-11.8165109551583	1.52845899143457e-05	0.000260554007297502	3.45827936642156
NDUFAF2	-1.33760145156844	5.68660466217123	-11.7996829026213	1.54175279439487e-05	0.000262239405953962	3.44858740283969
FRMPD1	-1.24090688977507	2.9195869554344	-11.7977013059434	1.54332696224215e-05	0.000262239405953962	3.44744524001344
ZBTB42	-1.21142755991226	1.60834415311619	-11.7914725005327	1.54828715686175e-05	0.000262239405953962	3.44385384007644
ST18	-1.18485592119037	2.4696740613025	-11.7905581206383	1.54901685130327e-05	0.000262239405953962	3.44332647309912
TMTC2	-1.30248622067317	1.91862013546251	-11.7868835729016	1.55195321576564e-05	0.000262421180120372	3.44120678514476
PROX1	-1.15931439204535	2.07403907197788	-11.7421528085917	1.58821703925434e-05	0.000266133666037213	3.41535217277206
PNMA8A	-1.61947417313856	2.45883572187222	-11.6982713575429	1.62474402808842e-05	0.000271168644368896	3.38989581415865
TRMT61A	-1.06702345104995	4.31828752845015	-11.6863933315009	1.63479711648602e-05	0.00027203284025821	3.38298931631805
IFITM3	-2.06503407654634	4.79274931985857	-11.6729700207373	1.64624442656963e-05	0.00027285278911659	3.3751761514724
MAN2A1	-1.43029849162792	2.69453991941953	-11.5500376731852	1.75548857729065e-05	0.000285309502755782	3.30321665820436
TLE1	-1.03893818416943	4.26457811786724	-11.4922654719947	1.80969747158904e-05	0.000291109300805062	3.26914425027901
ANK2	-1.08103861786456	2.57163775357563	-11.475230737954	1.82604783815624e-05	0.000292517136944836	3.25906622631176
LOC101927583	-1.5147569104755	2.09455407062886	-11.4638875129025	1.83702972029686e-05	0.000293433945780242	3.25234742089882
SLC44A1	-1.35753324106494	5.18374399554888	-11.3789096567297	1.92176371080665e-05	0.000301960289085826	3.2018096535785
EFEMP1	-2.19445393863523	2.43543231355624	-11.3606007036563	1.94060442146746e-05	0.000303604841265096	3.19087366372271
GPRC5B	-1.045939609046	3.03924342488953	-11.3491817797487	1.9524626793135e-05	0.000305078129986831	3.18404456126859
RND2	-1.291375966456	3.2915510078823	-11.3440027001879	1.95786851070866e-05	0.000305449383683719	3.1809450379367
CITED1	-1.29891325377354	4.95233984579024	-11.3222100821665	1.98080491289075e-05	0.00030787998367494	3.16788795959777
PCDHAC2	-1.13798762283771	3.5344011509718	-11.3154841022031	1.98794628193844e-05	0.000308417245223814	3.16385322429815
CLVS1	-1.19611621144946	1.45492304516705	-11.3080814266957	1.99584043443471e-05	0.00030935526733738	3.15940990567152
SNRPD1	-1.19223063019584	6.77114718897023	-11.2832959067233	2.02253549364368e-05	0.000312336200771174	3.1445125908882
MYOG	-1.77230068119439	2.48838968889238	-11.2043464647832	2.11034865674375e-05	0.00032203497277931	3.09685091393294
DOCK6	-1.3504876113805	2.68065083802398	-11.1947672348123	2.12129905800951e-05	0.000322823147555266	3.09104616315987
H1-2	-1.52102752719672	7.04408807712467	-11.1922631668792	2.1241723348447e-05	0.000322966801864671	3.08952798597224
SEMA3G	-1.03022620346273	1.96880679604476	-11.0767407792744	2.26173261254723e-05	0.000333842727264939	3.01913455219393
SLC2A4	-1.5485086060046	2.48744502028483	-11.0736113827554	2.26559923524006e-05	0.000333842727264939	3.01721795902672
WWC2	-1.04277528531559	2.79345242709339	-11.066468288762	2.27445365002062e-05	0.00033427878930066	3.01284125547789
ZNF438	-1.44658450603954	2.52552790219061	-11.0255704067196	2.32592336672519e-05	0.000340099492668846	2.98773060384105
RNF125	-1.30229017039607	1.94134950004386	-10.9731996212118	2.39380150665251e-05	0.000346046953552357	2.95544640587655
STOM	-1.04425733858836	4.63498321098452	-10.9319631914798	2.44885566062674e-05	0.000350075523133148	2.92992310812193
MPP7	-1.05243617653295	3.27471536564747	-10.9073278271552	2.48244102685695e-05	0.000353990110415715	2.91463151747891
STAC2	-1.71000799668983	1.24621759214925	-10.9072245234294	2.48258297268847e-05	0.000353990110415715	2.91456732632123
DMRT1	-1.72737468335996	1.27414637193648	-10.9015503157124	2.49039406025777e-05	0.000354198781382456	2.91104058770713
INHBE	-1.60491579282479	3.86097591370011	-10.8864741368945	2.51128565931322e-05	0.000355835666539952	2.90166172145516
NSG2	-1.01985138535171	3.26475651781972	-10.85175715294	2.56016592278879e-05	0.000360367105767578	2.88001757123314
MARCHF4	-1.13125891387493	2.93908357194615	-10.8470117520693	2.56693197697854e-05	0.000360490279317288	2.87705399140936
FIRRE	-1.86681039616635	1.58028797908293	-10.8384242759153	2.57922850071358e-05	0.000361288305364055	2.87168785935482
CXCL12	-1.96573570036478	1.68890380207384	-10.8076898302679	2.62379646858787e-05	0.00036663065846545	2.85244961353651
PRRT1	-1.14520596042347	3.9994301492762	-10.7865449534463	2.65497339656649e-05	0.000369445175881322	2.83918397211908
KLRG1	-1.31592349871619	1.59768904264269	-10.7631998315877	2.68989080282483e-05	0.00037285288375108	2.82450945985943
MAMLD1	-1.32585992592894	0.721918382365299	-10.7517026403453	2.70728125344911e-05	0.000373123969164758	2.81727141389892
PTGES3L	-1.35521947564623	2.66453821936269	-10.725138299065	2.7479591466373e-05	0.000374904939810175	2.80051994270432
SIPA1	-1.01303713726955	3.13193899380464	-10.7123071309544	2.76785911282243e-05	0.000375481250943763	2.79241461692901
RABEPK	-1.12263500674866	5.41468057395632	-10.7099359831215	2.77155467352984e-05	0.000375481250943763	2.79091578566783
GRM4	-1.08037118118887	2.25839585417997	-10.7041060816885	2.78066505403451e-05	0.000376300185970394	2.78722930668145
PRKCH	-1.25633846977772	2.16029352269688	-10.6954951969806	2.7941843868603e-05	0.00037721489222614	2.78178084513735
NXPH4	-1.6836808720101	4.09300043371685	-10.6769141143794	2.82361573194432e-05	0.0003787446101983	2.77000976228643
TSEN15	-1.2289788993452	5.63242705164567	-10.673274339611	2.8294226168377e-05	0.000379117770527532	2.7677017162226
EPAS1	-1.48535728752346	3.61273266530243	-10.6315107200674	2.89704514373559e-05	0.000385198853900983	2.74116561405243
MGST1	-1.8193986164457	4.98208341314659	-10.6250784626871	2.90762449717844e-05	0.000385686482430801	2.73706993948027
ANO2	-1.08324041460058	4.58662891201525	-10.5591821103838	3.01860618842458e-05	0.000396325236033156	2.69497663461197
FZD2	-1.01769531629517	3.67267886907018	-10.5521356990106	3.03075953647421e-05	0.000396676424085834	2.69046096387775
POLR3K	-1.21876807224284	5.96917789780753	-10.5146571394442	3.09635470208146e-05	0.000402886525739633	2.66639540393084
LRFN1	-1.11424726778178	5.61052186483906	-10.5140329408118	3.09746092369718e-05	0.000402886525739633	2.66599391720982
GNAT2	-1.05071275342594	4.52001346379472	-10.4961593459911	3.12933073930823e-05	0.000406400283755002	2.65448809057865
NM_012146	-2.10955857705932	1.05477928852966	-10.4731902137523	3.17084168509164e-05	0.000411153290537831	2.63967517316699
CRIM1	-1.68183366522685	2.26788469511229	-10.3981788710555	3.31088511061152e-05	0.000424381445265213	2.59108775078714
KLF15	-1.59470228226878	3.42229137937288	-10.3937434201615	3.31938624055337e-05	0.000424597314678789	2.58820452872132
NUDCD1	-1.00092301016364	5.13290059791702	-10.3914749011166	3.32374386132074e-05	0.000424728795713811	2.58672945649919
TBCCD1	-1.10414394604645	3.26541291251868	-10.3787652268861	3.34828005218432e-05	0.000427211951780226	2.57845961708337
DNLZ	-1.29946313033773	3.14886102137756	-10.3463854046018	3.41173696390413e-05	0.000433170407151593	2.55734824199083
SCFD2	-1.20375607167317	3.49215350913111	-10.3379460474588	3.42850266410551e-05	0.00043432123260531	2.55183574678296
GNGT1	-2.68945697984585	3.81370853543239	-10.3353711981056	3.43363673487511e-05	0.00043446015829032	2.5501530497924
GYG2	-1.15538651194066	3.72569367352879	-10.2993236402119	3.50644961937908e-05	0.000440344835922024	2.52655447961966
EXTL1	-1.41110145811561	2.19441508444491	-10.2950777682995	3.5151422407625e-05	0.000440775139403478	2.523769862185
LAGE3	-1.08458870413649	5.34703834368917	-10.2703510181675	3.56626079579941e-05	0.00044425147568389	2.50753181069388
PGM2L1	-1.00017230797764	1.92994749450713	-10.270116260893	3.56675019903912e-05	0.00044425147568389	2.50737747170873
PRDM16	-1.16397584238951	0.989534786720877	-10.2444877712503	3.62064594127204e-05	0.000447230298685553	2.49050853330392
SLC36A1	-1.04956055811156	2.30289274009884	-10.2125895497808	3.68904006949976e-05	0.000451092262698509	2.46945801596408
PRSS56	-1.18704312494858	1.47682496191282	-10.1000877728882	3.94240311167147e-05	0.000471479767765196	2.39472569985926
LHX8	-1.13790961633137	4.23335879054426	-10.0994708515537	3.94384659772187e-05	0.000471479767765196	2.39431377541404
ADAMTS14	-1.2830441617183	1.28189399018115	-10.0976803440138	3.94803950906714e-05	0.000471479767765196	2.39311810429654
ENY2	-1.07130762523923	5.74488567226018	-10.0944052074915	3.95572231174701e-05	0.000471791249460805	2.39093051594446
TPK1	-1.35890587664384	2.78467081066479	-10.0525546091766	4.05542412587963e-05	0.000480111738806401	2.36291908391037
BTN3A1	-1.08837473579758	1.60701632811493	-10.0066183141613	4.16820158585062e-05	0.000489310620947681	2.33204894486637
HOXD9	-2.14482054129325	3.11903387673877	-9.98413821716597	4.22470353765512e-05	0.000494180390580817	2.31689425875006
TEKT5	-1.62432971264052	2.08367871863013	-9.98253099017105	4.22877678806927e-05	0.000494180390580817	2.3158095635318
NME7	-1.03952527732777	5.01357052086525	-9.94362563323299	4.32876697288239e-05	0.000501235509512301	2.28950375428693
ATP8B3	-1.14332467550119	1.74527721556048	-9.81003684610504	4.69338977922244e-05	0.000532659965452093	2.19845297101264
SEH1L	-1.00199649524813	6.63279703972797	-9.77904895900151	4.78293818969423e-05	0.000540259010090968	2.17717021416003
SLC12A5	-1.04039799689516	6.03282851818293	-9.74550291500204	4.88210035986484e-05	0.000548499060564681	2.15406091054782
SNHG26	-1.11157276762094	1.47182617944611	-9.70819911366481	4.99515626193308e-05	0.00055634674534105	2.12827753509789
MAP3K20-AS1	-1.06447014561689	2.08528540021167	-9.70417437092835	5.00753280174866e-05	0.000557354382322291	2.12549034464476
RPP40	-1.47892707300753	4.21133426390135	-9.69609715042921	5.03247764637346e-05	0.000559015765098153	2.11989357647851
BRINP1	-1.10780559376671	3.64096214839917	-9.68666466296543	5.06178889313969e-05	0.00056152648158488	2.11335235356607
TMEM229A	-1.81254089987965	1.42884714409544	-9.6724292739177	5.10639728712387e-05	0.000563850555803371	2.10346943030089
GPR19	-1.20275650292666	2.73708421049613	-9.65913576271498	5.14846250032687e-05	0.00056627965612009	2.09422844116462
XKR9	-1.52116495550579	2.42471552622683	-9.62301535604798	5.26478538267992e-05	0.000575653215584989	2.06906077042867
MYLIP	-1.02804962096237	3.82219968351601	-9.58625598328932	5.38627726682303e-05	0.000583978506778611	2.04335958202886
L1TD1	-1.46326900448862	2.05986897320712	-9.56847806628815	5.44618796063562e-05	0.000588188299748647	2.03089761337491
NEUROD2	-1.27501245219057	2.02404864442778	-9.44577898012557	5.88119449199462e-05	0.000620360401991115	1.94431149203925
DUSP22	-1.13955330472988	4.49132369986958	-9.43513041860937	5.92079339983901e-05	0.000623359003228334	1.93674914461595
SFRP5	-1.61153636400098	2.14745675558874	-9.42961440523214	5.9414262094508e-05	0.00062435326268805	1.93282877732334
PRDM8	-1.42426747286228	2.14463568421796	-9.41171671001133	6.00894398869502e-05	0.000627937953562062	1.92009417625261
LINC00951	-1.20125041889413	2.74009316676697	-9.32441573456784	6.35117914462772e-05	0.000651986099778877	1.85766306409439
SLC6A15	-2.07722158932318	1.65003184680687	-9.32321275285193	6.35604898654646e-05	0.000651986099778877	1.85679911368388
RASD1	-1.52392964524696	2.4188825947655	-9.32315564943815	6.35628025590876e-05	0.000651986099778877	1.85675810099524
PDCL3	-1.0002039864277	6.18286989026561	-9.28482330193807	6.51373026323322e-05	0.000662936148695241	1.8291760688568
SOCS1	-1.75370590504549	1.38258367736473	-9.25300468951306	6.64783309905306e-05	0.000672122056960644	1.8062032465694
ACOT13	-1.30274441931943	3.87425954662803	-9.24558060374547	6.67957710153125e-05	0.000673230530640472	1.80083291567853
SYPL1	-1.2413684346994	4.56155189487625	-9.10625122538384	7.30884799570067e-05	0.000715371641364243	1.69932440560949
TAF1A	-1.12786652126488	3.83429480823638	-9.10562348812083	7.31183320414707e-05	0.000715371641364243	1.69886393778835
RUNX3	-1.58781535175643	1.62433389715241	-9.10084168687277	7.33461908382258e-05	0.000716739375263494	1.69535538605271
CERCAM	-1.08442537831106	4.20008529110486	-9.09999594193046	7.33865764158679e-05	0.000716739375263494	1.69473466653116
BHLHE22	-1.07624993615985	2.35359483409536	-9.03433031619958	7.66015820645744e-05	0.00073625176992288	1.64638303628409
CHRNA1	-1.49286369365412	1.19118329297367	-9.02858012787788	7.68907292559875e-05	0.000736447797935421	1.64213412534379
KCTD17	-1.32143221698387	2.41940820542002	-9.02751796087707	7.69442770961201e-05	0.000736447797935421	1.64134900919925
DNAJC19	-1.14354158222207	4.20207799855559	-9.00038177461305	7.83269381149578e-05	0.000744150365518952	1.62126303091734
MTERF3	-1.22019014959274	5.26521889066442	-8.97976529654369	7.93964791718434e-05	0.000752603092489614	1.60596692732081
SOX18	-1.22907403440083	1.61010130341663	-8.95949808622388	8.04642689777037e-05	0.000758517093700156	1.59089957753338
SLC43A1	-1.77958394058931	2.65638578355482	-8.94799173357915	8.10778179922193e-05	0.000763353584471176	1.58233191029307
B3GNT2	-1.31769552340167	1.5997080877117	-8.89171778197107	8.41569132446674e-05	0.000783965903013763	1.54028918700759
MPP6	-1.25972645462023	0.979162591225095	-8.88873905308787	8.43236005385e-05	0.000785081798117069	1.53805720606546
LMO1	-1.25974412263187	5.35175218441454	-8.81897601626744	8.83379506614415e-05	0.000811177890330516	1.48559364882824
SLCO5A1	-1.55393951338903	2.57906697486771	-8.81210356738289	8.87451393247279e-05	0.000813578111881678	1.48040562212977
MGST2	-1.38773375243647	4.90915381893413	-8.80591584606533	8.91136012650491e-05	0.000815616011578416	1.47573144967625
RAB4B-EGLN2	-1.84230707993692	1.5654509280773	-8.76757547259339	9.14361833409847e-05	0.000830066002780956	1.44670475052331
MTRNR2L8	-1.06988137294319	1.36337219127789	-8.76077913381173	9.18550985195252e-05	0.000831670422428342	1.44154774578079
MACROD2	-1.12316764623862	1.00099499852112	-8.76067835626103	9.18613268261652e-05	0.000831670422428342	1.44147125018499
RNASEK-C17orf49	-1.2389054072013	2.5747863845651	-8.75849573637234	9.19963371691387e-05	0.000832442532006152	1.43981433432538
UPK3B	-1.6810395274007	1.45737505154429	-8.74923368714697	9.25717979292023e-05	0.000835842447321924	1.4327790981437
FGF17	-1.21181374833607	1.32765101675147	-8.73034738908721	9.37580648100449e-05	0.000841560324353969	1.41841322861549
TMEM88	-1.31899843263607	2.56657047862896	-8.70637889175785	9.52887398402065e-05	0.000851191838273777	1.40014228459699
EFNA4	-1.66065030362721	1.75247580103854	-8.70462582376937	9.54018144219053e-05	0.000851275457615115	1.39880420902031
PAXIP1-AS2	-1.21036000355214	1.83186631340049	-8.70218776170909	9.55593277262137e-05	0.000851790812639413	1.39694290102174
TMEM41A	-1.14314861897725	4.04368294165624	-8.69497967817824	9.60267601328069e-05	0.000854138132105838	1.39143730690154
CXCL11	-1.32562673974481	1.85710508926178	-8.69064408170638	9.6309179361796e-05	0.000856195253593449	1.38812381678239
STX16-NPEPL1	-1.27465875876766	1.63769683469188	-8.65145974128316	9.89053068669905e-05	0.000870825564646015	1.35811129298024
LAG3	-1.42500186088906	2.53469518062294	-8.64006481027503	9.96752682270277e-05	0.000874772781145272	1.34936124828201
VSTM2B	-1.5902767972132	1.09957167052001	-8.56666963056939	0.000104802579467863	0.000905728022866298	1.29275930717563
CBWD5	-1.00510488355206	6.16173044474824	-8.52717158559251	0.000107686709740716	0.000923848588691823	1.2621235933862
POLR1H	-1.43900463504064	5.56092483775704	-8.4851457105973	0.000110855818763361	0.000939132796608638	1.22939153393775
ZBED9	-1.00398165926905	2.54391951034257	-8.44766368253794	0.0001137727486118	0.000958171548706445	1.2000796336307
MPHOSPH6	-1.15478588275753	6.1230769605519	-8.38163145769467	0.000119128221333591	0.000991116604000359	1.14816589343864
FDXACB1	-1.14204510570292	1.63467605506768	-8.36874288125342	0.000120206924599624	0.000997651917599263	1.13799187263094
LIMD2	-1.13058887005587	4.80579331923363	-8.3088534497003	0.000125368504093876	0.00102480212759868	1.09053832243891
GSTM2	-1.94809404428228	3.01726452170052	-8.26979714996623	0.000128871374087388	0.00104584497818796	1.05943324235107
MED30	-1.32780972637786	4.76490534829337	-8.26539123535276	0.000129273523386342	0.00104741950320462	1.05591638763644
C3orf70	-1.11879188188662	0.85714967194882	-8.22180477114155	0.000133330308536401	0.00107099297739892	1.02103827754633
HSD11B2	-1.02727572523827	4.39079687421128	-8.22094415167883	0.000133411865994411	0.00107113411834362	1.02034801255513
RASGRP2	-1.36333841504742	1.34810352031252	-8.20553623561583	0.000134881727462367	0.00107944072634341	1.0079795266414
GCDH	-1.18684066910846	4.23988203305165	-8.19208747114692	0.000136179870998396	0.00108399954375328	0.997167476760943
C1orf53	-1.37671518241063	4.19936961685586	-8.18198637757123	0.00013716429519184	0.0010871829079126	0.989036785897918
POLR3G	-1.00164625374346	4.01539649519573	-8.17677401875854	0.000137675464083113	0.00108968665189187	0.984837838500079
TMEM200A	-1.14970340483423	3.28449815216528	-8.15212544629911	0.000140122466633686	0.00110435503363837	0.964950555116683
CA4	-1.71260516505613	1.97816895875998	-8.11939923974606	0.000143448752525217	0.00112199472228442	0.938466591341463
GTPBP6	-1.06752924074446	4.38041760304667	-8.09697435602437	0.000145780241612851	0.00113241821095087	0.920266534734752
GLT1D1	-1.14610286925564	2.90076021975342	-8.09174992227362	0.000146329634390591	0.00113615866405311	0.916020222773598
CYB5A	-1.01488547814305	3.18996281468196	-8.03542067930203	0.000152406222156161	0.00116693257791164	0.870088474768384
RSKR	-1.8187205005616	2.11201127317536	-7.98858021789912	0.000157679893592485	0.00119275256156267	0.831685742500907
STAP2	-1.96173778249117	3.2955603744175	-7.91183222877046	0.000166778984962902	0.00124470807324074	0.76834982226214
SBF2-AS1	-1.00877046055276	1.87083523774222	-7.83597070989214	0.000176368397555998	0.00129620045755793	0.705235296650356
CCDC58	-1.02829934868758	5.49320493460368	-7.82803864503838	0.000177407012049556	0.00130093932983923	0.698606490057315
PAQR5	-1.05695621296533	1.74242939418828	-7.81737831950687	0.000178813904654955	0.00130770850324332	0.68968881783816
MSRB1	-1.02760690416423	4.5589875013352	-7.80437299182529	0.000180547599441922	0.00131521619436805	0.678795691393931
HOXA11	-1.09001581368352	0.77092833879782	-7.74667498716576	0.000188474744843026	0.00135980459078116	0.630284770186348
MFNG	-1.79082059632539	3.68402979574411	-7.70352381030188	0.000194663973185804	0.0013872604985655	0.59380717818434
COL6A2	-1.06983299771692	2.2969157794217	-7.65605166568602	0.000201743193079557	0.00142137249669688	0.553480179213352
TCEAL9	-1.42457046714812	2.15703092551933	-7.5649183715638	0.000216174819193602	0.00149907476110227	0.475479823682717
CBWD1	-1.03728234621585	6.24226587946094	-7.50234119220928	0.000226768420957277	0.00155585981838512	0.421470642066865
PLPPR5	-1.69374384958985	2.07384893215223	-7.49670405687256	0.000227751517849389	0.00155835407438458	0.416587185814183
TMEM216	-1.00594515717925	4.3286930181195	-7.4596891993337	0.000234329138474004	0.00159199260473004	0.384446190836
COL16A1	-1.04695289848996	4.3224764922249	-7.44217593421	0.000237516775629075	0.00160712644463651	0.369193434143558
DUSP9	-1.594766490566	1.81550411765754	-7.36390776830056	0.000252381832934885	0.0016725541897585	0.300667528142839
VAT1	-1.60188280684789	3.75268142592813	-7.3297052921299	0.000259209490703949	0.00170631807879831	0.270536115993902
CCNT2-AS1	-1.00828225924468	2.00361481680864	-7.29298121488956	0.000266776557510204	0.00174278243738748	0.238056044151193
H2BC13	-1.69093832700166	1.78864484366124	-7.27132128048384	0.000271357821978461	0.00176436963018923	0.218837139036173
PHOSPHO1	-1.03270472307192	2.14379949039081	-7.24690592734387	0.00027662997883229	0.001787258141896	0.197117838746466
EMP3	-1.82489692017553	2.85537801976633	-7.200418845516	0.000286994978187816	0.0018365045622569	0.155600548884262
IQCA1	-1.76960161053295	1.14039934522374	-7.17953228382579	0.000291795845128885	0.00185940709838505	0.13687671496502
TMEM109	-1.02354603900257	4.38943283513914	-7.14839545296511	0.000299124023685937	0.00188813580561938	0.1088827236096
RPH3AL	-1.22501295494521	2.45368464846228	-7.12800301287405	0.000304037318138554	0.00191194015989459	0.0904956796963425
SMCO4	-1.20707744571334	2.16881934709165	-7.10483829218125	0.000309730691263332	0.00193249786498255	0.0695579218224616
DDN	-1.35484128389763	2.88383148607651	-7.08909586719976	0.000313669288814127	0.00195270505568928	0.0552978067167347
TMEM150A	-1.01043397546212	3.57841124764236	-7.08474527523569	0.000314767824332148	0.00195518121681638	0.0513524169188164
NTF3	-2.31397602021184	1.85951570383312	-7.08288654823735	0.000315238495934316	0.00195665273338541	0.0496662182987757
MAMSTR	-1.0259340665825	1.72989404645869	-7.05075073691625	0.000323504364353248	0.00198951618636053	0.0204574617959876
RCN3	-1.35676405820647	2.12168642994461	-7.01274593414342	0.000333600901771568	0.00203785351498993	-0.0142224856962603
OTUD6B	-1.08427414750073	3.94436289933723	-7.00994355087545	0.000334359519081034	0.00203904493603516	-0.0167855946586855
SAMD12	-1.16413555181228	1.55379186286201	-7.00850748353048	0.000334749031420473	0.00204067690676574	-0.0180993614887939
FOXF2	-1.09004076477635	3.38362904431989	-7.00618266974496	0.000335380701326948	0.00204303964345455	-0.0202266378210005
CLDN22	-1.30795548336266	1.26907739388233	-7.00552684121319	0.000335559140886899	0.00204338305509156	-0.0208268421998037
IFI35	-1.46350425144843	2.57307321833263	-6.97786760919206	0.000343184294236897	0.0020721572562322	-0.0461807080348899
TMEM53	-1.03285159300521	2.57447441366016	-6.9575601686783	0.00034890861891453	0.0020979634628697	-0.0648461293602933
RAB13	-1.24697020178508	4.20607927570853	-6.92120664307647	0.000359430261582441	0.00214199451010682	-0.0983676761810903
MEIG1	-1.06125341796823	1.19976297620468	-6.91930046872769	0.000359991864754013	0.00214381494698761	-0.100129176493495
HOXD8	-1.49300223273164	1.13200502972435	-6.91865250655039	0.000360182997322552	0.0021441903894664	-0.100728046765461
CNN1	-1.29982742799375	3.19505025906116	-6.75058648545818	0.000413906471721544	0.00236719997834597	-0.257563935407365
PKNOX2	-1.10937245258087	1.80865518495974	-6.66077191834804	0.00044633057359653	0.00250387861997517	-0.342623581142903
MNX1	-1.30674890290461	4.96271461578425	-6.59184907291372	0.000473181178806933	0.00260646690793947	-0.408497582045023
ABHD16A	-1.30476674665982	3.48158989814124	-6.56828034457975	0.000482781571576974	0.00264369103964623	-0.431144553347948
RSPH9	-1.09933352410137	3.4187281847409	-6.48901273368969	0.000516735824626683	0.00277248644367009	-0.507768341628521
H2AC8	-1.64713383370623	3.20569402588178	-6.46107222807753	0.000529346017120015	0.00282565444087661	-0.534945872840431
KCNH4	-1.18959578894523	2.23263647461986	-6.44079363262981	0.000538717667557075	0.00286289960473189	-0.554726265070169
TMEM266	-1.04403050432225	1.8223270315803	-6.42492783504012	0.000546181721911739	0.00289521280076077	-0.570234968212769
DLX5	-1.06046196700535	2.39927113220547	-6.36822922625911	0.000573833748961659	0.00300319552234533	-0.625893265443447
FKBP7	-1.02691570627968	3.0202506268777	-6.35808477224654	0.000578947425357009	0.00302578204822864	-0.635890635570137
EIF4EBP3	-1.75779486793629	1.35176350042974	-6.32593511526211	0.000595499291927065	0.00309044475844447	-0.667652895792096
TESMIN	-1.03200246191153	1.36487325669075	-6.3166647408219	0.000600371533328547	0.00310383553672633	-0.676833864105141
TAGLN3	-1.6376088506884	2.64419648343994	-6.31112616634201	0.000603304075012894	0.00311707105423329	-0.682323799009133
FOXO6	-1.33604904655557	4.57141635783472	-6.30070388267641	0.000608866698356101	0.00313588228986718	-0.692664254655657
PSTPIP1	-1.11657400067807	2.36632282319591	-6.30009605956847	0.000609192903622944	0.00313588228986718	-0.693267696896831
CLEC4F	-1.17883487839692	2.80319416678663	-6.25310199637007	0.000635025807709466	0.00323306934946973	-0.740054042682205
CCDC74A	-1.20365640478633	3.58509687658829	-6.19738244817231	0.000667283500608082	0.00336050716010207	-0.79586437285603
VARS1	-1.78925033786775	6.18093246760906	-6.16775213153406	0.000685193473178108	0.00341826429974454	-0.825693007352474
PCOLCE	-1.0501151711046	1.7758635147137	-6.15535067907626	0.00069285116869276	0.00343959921824341	-0.838208557281121
MYL4	-1.70139871966354	1.84683348491513	-6.15485108021523	0.000693161694197898	0.00344012059320273	-0.838713137994454
HOXA5	-1.66847928774998	1.07512285616041	-6.13734826372285	0.000704141018454172	0.0034801655296495	-0.856409358836593
MRPL1	-1.00837516361159	4.57962788764423	-6.10889822162393	0.000722411638095333	0.00354015539277397	-0.885252271027221
NNMT	-1.3169352454078	1.81512345996959	-6.10775417993429	0.000723157525682661	0.00354277347963938	-0.886414149104368
SLC66A3	-1.06781576899365	3.38103778526673	-6.08474836941446	0.000738343991257638	0.00359447169699615	-0.909812178371969
USP43	-1.23095541772948	1.55576665919113	-6.07819171588765	0.000742738221780781	0.00360802943588471	-0.916492335991328
ADRA2A	-1.07539059656828	1.53892019875215	-6.07298665765651	0.000746247773123816	0.00361494792676572	-0.921799148332743
CD248	-1.60776481720691	1.50393888450168	-6.0175266742088	0.000784834943739732	0.00375860619140285	-0.978547919378333
TMEM244	-1.13763244707371	1.5246683482227	-5.99567781120973	0.000800654759195242	0.00381494363564435	-1.00100768457757
KLHL41	-1.16940567544012	2.54498433251442	-5.98911148145135	0.000805479657763276	0.0038284297191815	-1.00776905985665
NAGPA	-1.06844537823712	3.39260999837674	-5.97253485257258	0.000817807556035469	0.00386932180786171	-1.02486167511061
RPS10-NUDT3	-1.04940223275311	4.27445848933801	-5.97017022959307	0.000819583496048718	0.00387565754911174	-1.02730266110742
SERPING1	-1.2348366939052	3.23432407144019	-5.94031820441611	0.000842384251014437	0.00394527742162016	-1.05817811455081
MRPL45	-1.24060884364869	2.30241910980616	-5.91603757830732	0.000861461176559794	0.00400579447100304	-1.08337257145975
NTAN1	-1.93721767079062	4.46857444847714	-5.85824847080384	0.000908868693201622	0.00416720403292116	-1.1436321386088
CD207	-1.50027336652124	2.65001941418403	-5.8415078644007	0.000923149635627895	0.00422227456295381	-1.16116653945663
A1BG	-1.08518359971723	1.71200323495048	-5.77866077650229	0.000979079838569386	0.00441535465992767	-1.22730917662503
GLRX2	-1.03890423157988	5.20111023319256	-5.7782144645438	0.00097949053327596	0.0044160171093562	-1.2277806813597
LAYN	-1.08706577905683	1.49446419399013	-5.76839520591137	0.000988575765084585	0.0044438126497089	-1.23816061204673
DPF3	-1.0977552708608	1.59225467115057	-5.7422115580957	0.00101327253804303	0.00452687010590883	-1.26589937135653
BEX2	-1.13417387701285	2.80083969950733	-5.74127853437217	0.0010141653905335	0.00452844188784499	-1.26688942423774
HEBP2	-1.24426270789141	4.39740539882507	-5.71022271636338	0.00104439889504608	0.00461908520556707	-1.29990704973536
FGGY	-1.04083317150381	2.33339019696867	-5.69290649459465	0.00106169924437374	0.00467337505937848	-1.31837088842774
NTM	-1.34497668717875	2.4600229967506	-5.6281592455107	0.00112932472883541	0.00489637295019548	-1.38775206336197
C22orf31	-1.1669168789123	0.676939912449498	-5.62705068248715	0.00113052429390753	0.00490030468151527	-1.3889446959739
PRICKLE4	-1.03645301575989	1.78836170217541	-5.58226254302959	0.00118021703655575	0.00507626752105428	-1.43726333129375
THEMIS2	-1.36172411261943	1.12116154064994	-5.55708736517204	0.00120923179336208	0.00517050835782407	-1.46453812513016
MYO19	-2.34991153645092	1.17495576822546	-5.51565032864666	0.00125876329847147	0.00533595786690617	-1.50961243110508
SP9	-1.08707674923222	3.43562023782841	-5.49000758141001	0.00129056326805763	0.00545201379557313	-1.53761960092893
HBA1	-1.37129380726277	4.26408958384099	-5.48989827034065	0.00129070075698066	0.00545201379557313	-1.53773917757746
C3orf33	-1.05901412421997	1.48292589529785	-5.48732350906926	0.00129394402625196	0.00546274849200388	-1.54055619709014
AGER	-1.15589208242347	1.90412010663999	-5.47875590871238	0.00130480263997681	0.00549079843972143	-1.54993625284902
MYLPF	-1.03998362184984	2.20923976785257	-5.45142258493718	0.00134013974521036	0.00559729025319895	-1.57992678203853
ULBP3	-1.03631351706379	1.14639799332107	-5.40906162118965	0.00139706321768621	0.00577368729386192	-1.62660278647628
FBLL1	-1.08018799377553	3.87703043171213	-5.35915778998693	0.00146765817940987	0.00599965761253266	-1.68189879387764
HUS1B	-1.17016766722834	1.26738876113747	-5.32763411340048	0.00151432618841643	0.00615286902769202	-1.71700174770412
COMMD8	-1.05506126996797	3.40260006853289	-5.28888225231922	0.00157400720878882	0.00634148752710587	-1.76033820877531
BHLHE23	-1.12587869559793	3.72931386206394	-5.25752299193238	0.00162425030742798	0.00649411048108767	-1.79555717453731
SWSAP1	-1.17466401043097	3.09580155838509	-5.24391895204548	0.0016466073176644	0.00655042930078469	-1.81087739790599
MIR4771-2	-1.02490565138233	2.28903980416052	-5.19633846822068	0.00172757662492118	0.00679502648054055	-1.86465995632313
GTF2IRD2	-1.14500847688866	3.14245999887707	-5.12376980696015	0.00185986371624916	0.0071754133694425	-1.94728915181761
IGSF8	-1.38428881730966	2.92575770073662	-5.10551536775899	0.00189491258989828	0.00728377422615321	-1.96818924389503
TMEM130	-1.04282310069428	2.1730797151151	-5.09523106459557	0.00191498604927736	0.00733734640991143	-1.97998450093542
LIMS2	-1.08431646963688	1.20100268021134	-5.07735764159956	0.00195044493850936	0.00743441659936189	-2.00051895043563
MRPS28	-1.0997050281967	5.65989950516799	-5.04329673245349	0.00202008464815153	0.00761626509235509	-2.03977452840547
RAB42	-1.04375643765924	1.30898332485124	-5.02150297005002	0.00206611099247616	0.00775029535254691	-2.06497737869815
MYLK4	-1.10758858492207	1.3950509723466	-4.93658001910408	0.00225706942200523	0.00827130957188431	-2.16382254301753
CPT1B	-1.09308900607587	2.23138716869644	-4.82451256911485	0.00254017146821588	0.00902620895307448	-2.29582786534589
SOCS7	-1.31368358054193	1.8348322334764	-4.79897857370206	0.00261012411354341	0.00921220275368263	-2.32615545886902
OPRL1	-1.09716615924736	1.85117894777837	-4.73603614599424	0.00279198491288024	0.00971074744267925	-2.40131411377002
TUBB2A	-1.07718554510427	4.14383923559763	-4.71012228363764	0.00287095621275485	0.0099379253518437	-2.43242326464162
