# Supplementary material for: Downregulation of miR-211-5p Promotes Carboplatin Resistance in Human Retinoblastoma Y79 Cells by Affecting the GDNF–LIF Interaction
Source: Front Oncol. 2022 Mar 2;12:848733. doi: 10.3389/fonc.2022.848733 (PMC8925320; doi:10.3389/fonc.2022.848733)
Supplement: Supplementary Table 4 — 55 microRNAs were up-regulated. [file Table_4.xls]

baseMean	log2FoldChange	lfcSE	stat	pvalue	padj
hsa-miR-4423-5p	747.763143112607	5.02654922798325	0.399289251840662	12.588741632317	2.4352456845627e-36	2.51195592362643e-32
hsa-miR-1269a	1298.55862875832	5.04343267581664	0.410191482710312	12.295313014528	9.5984230904458e-35	4.95038670889742e-31
hsa-miR-582-5p	1020.11607673155	3.92024893537014	0.391041220392703	10.025155228989	1.181737617112e-23	3.04740588012756e-20
hsa-miR-95-3p	5608.74854044868	3.63092643772787	0.381457058189126	9.51857190679551	1.75575193399009e-21	3.01843019985129e-18
hsa-miR-34b-5p	7397.8364312994	3.43803192940382	0.397367834593644	8.65201365107876	5.05985905695312e-18	6.52405577155893e-15
hsa-miR-34c-3p	30108.1233424961	3.48831004919312	0.404126325892065	8.63173177716907	6.04299601863889e-18	6.92594488136223e-15
hsa-miR-34c-5p	4277.22197755144	3.29786286400947	0.389093886585987	8.47575091180639	2.33568025394468e-17	2.19023107449449e-14
hsa-miR-146a-5p	404.434657016254	2.79200705561271	0.367212616770544	7.60324381053965	2.88798659190637e-14	2.29150628427033e-11
hsa-miR-204-5p	33278.7146645566	2.92333590726309	0.388088373456967	7.53265520742854	4.97187727662748e-14	3.66320815060089e-11
hsa-miR-3681-5p	99.7437497833441	4.11013126376765	0.572845725741918	7.1749357271444	7.23411635859713e-13	4.66374438993309e-10
hsa-miR-3648	2509.55274454894	2.70197279030375	0.379105854411002	7.12722517699356	1.02412478184019e-12	6.21402772040089e-10
hsa-miR-184	58.1663551368133	3.68369598716216	0.534784178524949	6.88819178855029	5.65059991545363e-12	3.23810767377245e-09
hsa-miR-34b-3p	52926.3434903005	3.16888307665688	0.477662249806052	6.63415013002087	3.26377511095351e-11	1.29484001036482e-08
hsa-miR-218-5p	38843.7859419422	2.31320500530149	0.352518072552894	6.56194727421925	5.31095965606174e-11	2.02898329082507e-08
hsa-miR-4788	50.6068288374441	3.31535506593831	0.546701215990884	6.06429063803947	1.32537298300278e-09	3.69510515568799e-07
hsa-miR-217-3p	1276.7199972268	2.24032901865741	0.373418196864662	5.99951753146453	1.97904662855636e-09	4.97899170086802e-07
hsa-miR-12136	12438.3605782455	2.36359743247945	0.401035020945414	5.8937432120203	3.77543730213493e-09	7.94768076969832e-07
novel-m7705-5p	143.840986529665	2.43345879269518	0.412845787373386	5.89435296936749	3.76152352699257e-09	7.94768076969832e-07
hsa-miR-137-3p	64.0459867029894	2.99468601616733	0.515712837645523	5.80688669655678	6.36451743498207e-09	1.23867919512906e-06
hsa-miR-30a-3p	36.5377104469513	3.0281965835599	0.543683156341823	5.56978186327336	2.55058460757804e-08	4.10634301129522e-06
hsa-miR-411-5p	93.6541313755189	2.55127940049649	0.473049180810953	5.39326459909053	6.91889501566153e-08	9.64437866034442e-06
hsa-miR-10396a-3p	2244.96932407101	1.97917417700865	0.367407791858034	5.38685956277542	7.16994130199589e-08	9.86105927067834e-06
hsa-miR-10396b-3p	2284.44685030105	1.97018173121963	0.368656937553673	5.34421444580246	9.08100090372715e-08	1.12856053399934e-05
hsa-miR-138-5p	1926.62927213091	2.04564029165516	0.388543409405084	5.26489509830402	1.40269427901777e-07	1.66307948138716e-05
hsa-miR-549a-5p	20.5787104816163	4.21722856146725	0.801637361159604	5.26076847936184	1.43454571401845e-07	1.6815158000114e-05
novel-m0529-5p	20.5787104816163	3.93859782222118	0.751797122045234	5.23891048093718	1.61527361880596e-07	1.78478523547239e-05
hsa-miR-216b-3p	282.852275701399	2.02963646771254	0.394542645588562	5.14427651967714	2.68553727465101e-07	2.88555385291929e-05
hsa-miR-4671-3p	23.3085394230552	3.18442390590016	0.639606631049146	4.97872246989803	6.40053438142127e-07	6.11310297632967e-05
hsa-miR-3189-3p	18.2688552234757	3.75488588069743	0.770964394215378	4.87037521949225	1.11386525023851e-06	9.65505887076488e-05
hsa-miR-217-5p	2588.29781016737	2.3467911759672	0.482863491606934	4.86015450900472	1.17294173063178e-06	9.99908591030318e-05
hsa-miR-34a-5p	657000.110572914	1.75542452149495	0.362531853218601	4.84212492201742	1.28457959130791e-06	0.000107727142149115
hsa-miR-187-3p	187.938223275985	1.96996384523957	0.407542170282374	4.83376688079821	1.33973463766244e-06	0.000111446474092646
hsa-miR-6842-3p	46.4070920044612	2.31410859254002	0.484181773226201	4.77942111930536	1.75800626986834e-06	0.00014278609979285
novel-m0275-5p	118.222591848469	2.39384338178649	0.502830675842844	4.76073457088499	1.92889596463309e-06	0.000155441889649925
hsa-miR-127-3p	297.551354616839	2.33049762919086	0.493520744218666	4.72218778337365	2.33321101318854e-06	0.0001797458264619
hsa-miR-216a-3p	448.111920079277	1.65985364965429	0.354845651676495	4.6776778630714	2.90141876542162e-06	0.000210761511023409
hsa-miR-216a-5p	4768.59118701045	2.30454081385831	0.495824358201865	4.6478975381844	3.35335399833251e-06	0.000236281211091326
hsa-miR-190b-5p	123.472262889698	1.88908429917631	0.413923383815514	4.56385015449688	5.02239322683462e-06	0.00031979003786913
hsa-miR-375-3p	178516.953638555	1.66871384151425	0.37436594642527	4.45744025985374	8.29441418120699e-06	0.000494548452480636
hsa-miR-449a	3901.13554415783	1.83374855866887	0.413947725424244	4.42990369566474	9.42751788900388e-06	0.00054882172444458
hsa-miR-618	28.5582104642838	2.53605270302365	0.572794882137985	4.42750587009037	9.53289789835369e-06	0.000549339898444236
hsa-miR-29a-3p	2747.04786245412	1.60532661589866	0.362895642575867	4.4236591117598	9.70431011412876e-06	0.00055288903532018
hsa-miR-204-3p	35.0678025554073	2.1911414911683	0.511796742291882	4.28127283764278	1.85827354379811e-05	0.000945787847766459
hsa-miR-663a	78.7450656184296	2.12338254968635	0.498219112596504	4.26194518837344	2.02655155338693e-05	0.000995422822532673
hsa-miR-1287-5p	83.5747629763599	1.92416877267749	0.465907850002469	4.1299342191107	3.62867044561312e-05	0.00159275470836167
hsa-miR-663b	227.625736347674	1.57080124702291	0.382808541845623	4.10335997062565	4.07192945570684e-05	0.00175008134731734
hsa-miR-132-3p	1768.29919352745	1.5076431705134	0.378224091647386	3.98611088983447	6.71651311527857e-05	0.00265443803770492
hsa-miR-876-3p	103.31352609138	1.88194446748604	0.472411251897857	3.98369949895466	6.78506608470866e-05	0.00267129605586908
hsa-miR-135a-3p	15.3290394403876	2.65535126133581	0.679704146522264	3.90662801591256	9.35930678231616e-05	0.00349787135723157
novel-m7118-5p	11.3392894490539	3.29277997824387	0.845428961376289	3.89480385541026	9.82782240886523e-05	0.00364654633623902
novel-m1105-5p	32.5479604556176	2.00000005392947	0.514018677635142	3.89090930144973	9.98692608554565e-05	0.00369229901693202
novel-m8186-5p	10.9193157657556	3.23265902528638	0.845974258756499	3.82122622742455	0.000132789770346557	0.00467483440656907
novel-m2641-5p	14.9090657570893	2.60880865997024	0.696067842555508	3.74792297600244	0.000178304987722787	0.00599093142788452
hsa-miR-429	14.6990789154402	2.58496193728293	0.692387693069036	3.73340248990415	0.000188910349596556	0.00630618205853876
hsa-miR-548ae-5p	368.316920252601	1.48788401826061	0.409699215259471	3.63164966600755	0.000281615257286151	0.00852623429113348
