# Supplementary material for: Downregulation of miR-211-5p Promotes Carboplatin Resistance in Human Retinoblastoma Y79 Cells by Affecting the GDNF–LIF Interaction
Source: Front Oncol. 2022 Mar 2;12:848733. doi: 10.3389/fonc.2022.848733 (PMC8925320; doi:10.3389/fonc.2022.848733)
Supplement: Supplementary Table 5 — 298 microRNAs were down-regulated. [file Table_5.xls]

baseMean	log2FoldChange	lfcSE	stat	pvalue	padj
hsa-miR-211-5p	1627.60800962253	-4.4865142600015	0.422828259290349	-10.6107247125143	2.65680282870276e-26	9.134973726023e-23
hsa-miR-10b-5p	519.297459398337	-4.1142420103397	0.429963318140296	-9.56882095927362	1.08131736696878e-21	2.23075772805659e-18
hsa-miR-346	638.779972296701	-3.74599548682405	0.398359859225117	-9.40354656744458	5.27542400382519e-21	7.77371408563669e-18
hsa-miR-877-5p	12111.4110657978	-3.46350048059926	0.402415065871396	-8.60678631178817	7.51373267028272e-18	7.75041524939663e-15
hsa-miR-1179	748.813077320853	-3.02151492516897	0.380545892771726	-7.93994885389935	2.02264640751733e-15	1.73863314112844e-12
novel-m1952-5p	250.094328404132	-3.19841222929947	0.42884472965533	-7.45820575169498	8.77086332335173e-14	6.03143034535821e-11
hsa-miR-1910-5p	1794.33756189195	-2.61792726124317	0.38100349222868	-6.87113718021218	6.36921072125103e-12	3.45781097840549e-09
hsa-miR-6832-5p	99.3237761000458	-2.92599828409368	0.434657850389814	-6.73172768297997	1.67660215042733e-11	8.64707559082898e-09
hsa-miR-1915-5p	82.1048550848159	-3.17402804767906	0.474043902405877	-6.69564154621579	2.14727485683823e-11	1.04730859438303e-08
novel-m1952-3p	439.502459571662	-2.89520738436271	0.432774951245566	-6.68986820062031	2.23371682757409e-11	1.04730859438303e-08
hsa-miR-1226-5p	134.601565497102	-2.83064444247877	0.424236551812701	-6.67232568807152	2.51781025909395e-11	1.129183166198e-08
novel-m7496-5p	1728.82166729741	-2.58230529906059	0.387418136697887	-6.66542181290365	2.63906278105809e-11	1.13424719110892e-08
hsa-miR-3187-3p	1440.71972055479	-2.46515403206048	0.371574102517105	-6.63435372745602	3.25927372731056e-11	1.29484001036482e-08
hsa-miR-506-3p	753.642774678783	-3.13848668827691	0.486359327745022	-6.45302045059634	1.09642556145802e-10	4.0391534522998e-08
hsa-miR-484	5079.79168633448	-2.40145900495941	0.376155457083916	-6.38421950216097	1.72273837750454e-10	6.12760219446872e-08
hsa-miR-4745-5p	82.9448024514125	-3.19032964742891	0.505212794568475	-6.31482353916615	2.70469913376403e-10	9.29965718825865e-08
novel-m1629-5p	171.769236469001	-2.74781173617931	0.436820354320106	-6.29048465577153	3.16476332896836e-10	1.05304947542931e-07
hsa-miR-4741	69.7156314275163	-3.4405707196264	0.551162041570989	-6.24239417834304	4.30923312160929e-10	1.38905436404375e-07
hsa-miR-514a-3p	374.406538660426	-2.61635643765693	0.421203096783856	-6.211626784405	5.24388559276789e-10	1.63911151180002e-07
novel-m5205-5p	41.9973683298291	-3.62448894869782	0.584391914347331	-6.20215451260268	5.56953549133065e-10	1.68969878214928e-07
novel-m6596-3p	44.0972367463206	-3.41503578543029	0.557480377737071	-6.12584033772207	9.02062287369992e-10	2.65850642692042e-07
novel-m8061-3p	48.9269341042509	-3.57826581555843	0.590055895191405	-6.06428279883162	1.32543762249593e-09	3.69510515568799e-07
hsa-miR-4707-3p	462.181038469769	-2.23329585739634	0.369712072776529	-6.04063546160216	1.5350844426191e-09	4.16694632253053e-07
hsa-miR-6768-5p	37.587644655197	-3.55896539471061	0.591308716879729	-6.0187940632617	1.75721255186378e-09	4.6476019160192e-07
hsa-let-7b-5p	54371.0529608467	-2.14150329674623	0.356349383509799	-6.00956082946989	1.86026556825118e-09	4.79715983412774e-07
hsa-miR-1250-5p	1154.29766854535	-2.10977668648744	0.353483936751704	-5.96852209431344	2.39412230340133e-09	5.87985037132968e-07
hsa-miR-19b-1-5p	272.142946777293	-2.42033070118267	0.407225224225077	-5.94346950336487	2.79051687456664e-09	6.69399571189648e-07
hsa-let-7g-3p	136.491447071945	-3.16992307589727	0.534029770321216	-5.93585461348077	2.92318757846107e-09	6.69446947532962e-07
hsa-miR-1271-5p	333.879078222141	-2.30890040262377	0.389201859678037	-5.93239817644701	2.98541537435931e-09	6.69446947532962e-07
novel-m0893-3p	29.3981578308804	-4.24792466870612	0.715685611608063	-5.93546188411071	2.93019395557719e-09	6.69446947532962e-07
hsa-miR-503-5p	962.579682119683	-2.43833627498161	0.412860928722998	-5.90595066121545	3.50618905264578e-09	7.69496597405133e-07
hsa-miR-940	1793.707601367	-3.43709468731678	0.586673587573802	-5.85861501202216	4.66743316239093e-09	9.62891461401249e-07
hsa-miR-509-5p	240.85490737157	-2.52282258207747	0.431463953188146	-5.84712248482403	5.00149235988207e-09	1.01157634690556e-06
novel-m1260-5p	98.2738418918001	-2.8214976924337	0.48327308953097	-5.83830913319018	5.27332471090894e-09	1.04604508448126e-06
hsa-miR-877-3p	119.482512898364	-2.69751499635153	0.465102909151681	-5.799823959974	6.63845725992939e-09	1.26806827104022e-06
hsa-miR-3691-5p	145.310894421209	-2.26757265957772	0.392908233256029	-5.77125259195093	7.86844222182015e-09	1.47569057305591e-06
hsa-miR-7706	376.296420235269	-2.39063966241493	0.414477517866851	-5.7678391694647	8.02943761873535e-09	1.47899373280813e-06
hsa-let-7i-5p	118203.273059037	-2.07166767676769	0.362149597146355	-5.72047488963649	1.06226727297125e-08	1.91149729586164e-06
hsa-miR-92a-1-5p	8698.28494163256	-2.08071677636361	0.363858365951084	-5.71847996657947	1.07481185807053e-08	1.91149729586164e-06
hsa-miR-3177-3p	532.316643580584	-2.700438037138	0.47322877339961	-5.70641133618828	1.15382966635404e-08	2.01724627261728e-06
hsa-miR-145-3p	241.484867896517	-2.14552277378669	0.376825612549586	-5.69367554203701	1.24333256990759e-08	2.13749590976613e-06
hsa-miR-454-5p	734.533972088711	-2.123272753866	0.374637802907296	-5.66753471590105	1.4486671026943e-08	2.44967232201504e-06
novel-m2518-3p	54.5965788287778	-2.68449699298101	0.475052786984025	-5.65094462454188	1.59568494652573e-08	2.65475648764725e-06
hsa-miR-4707-5p	60.4762103949539	-2.71785550954139	0.483066272316749	-5.62625806290878	1.84160774530689e-08	3.01526728457787e-06
hsa-miR-9-3p	909.453011182449	-2.05092047511765	0.368388901886699	-5.56726998184226	2.58761314332709e-08	4.10634301129522e-06
hsa-miR-33a-5p	4990.75726547524	-2.44246122122649	0.439941729919979	-5.55178346384815	2.82769727047227e-08	4.41934808256386e-06
hsa-miR-10401-3p	401.494841233166	-2.5858414276471	0.468260688971106	-5.52222616280023	3.34731237574608e-08	5.15336226206281e-06
novel-m0375-3p	25.6183946811958	-4.27301515217961	0.776293330224948	-5.50438215273782	3.70465171921689e-08	5.61962977701797e-06
hsa-miR-20a-3p	542.815985663041	-2.50140479248234	0.4556098865463	-5.49023378628581	4.01402074154337e-08	6.00067013753911e-06
hsa-miR-3174	97.0139208419052	-2.29955930929189	0.419699762380293	-5.47905792524191	4.27596371895724e-08	6.30093796586342e-06
hsa-miR-6800-5p	53.1266709372338	-2.73696426360718	0.500854612137936	-5.46458832019983	4.63982327207906e-08	6.73379550360472e-06
hsa-miR-98-5p	17748.7178167107	-1.99697096950245	0.365592163499021	-5.46229150644198	4.70027412757673e-08	6.73379550360472e-06
novel-m3870-3p	56.6964472452693	-2.84434761082506	0.524117868503484	-5.42692356386654	5.73336662095216e-08	8.10132557467419e-06
hsa-miR-1292-3p	80.0049866683244	-2.41953778679721	0.449666009031479	-5.38074423728085	7.41785223617135e-08	9.96846916560246e-06
novel-m7672-5p	31.2880394057227	-3.38702104684867	0.629537261806248	-5.38017565017635	7.44131968736199e-08	9.96846916560246e-06
novel-m5276-3p	42.8373156964257	-3.28345186179856	0.610587549537065	-5.37752835656084	7.55153225692046e-08	9.98641733719674e-06
novel-m5437-5p	33.3879078222141	-2.96962483635037	0.553899185555251	-5.36130926672785	8.262092803196e-08	1.07877831980971e-05
hsa-miR-324-3p	712.275366873902	-2.67217741038617	0.499367116674833	-5.35112810026331	8.74076177319681e-08	1.10819116091685e-05
hsa-miR-4479	135.23152602205	-2.18641216275181	0.408697535827494	-5.34970723110664	8.80966313089495e-08	1.10819116091685e-05
hsa-miR-9-5p	35135.4183184183	-2.02308776560161	0.377978029175849	-5.35239513792056	8.67976038330932e-08	1.10819116091685e-05
hsa-miR-766-5p	51.4467762040407	-2.58496128718101	0.485980853945983	-5.3190599304316	1.04304776658413e-07	1.28083782289468e-05
novel-m6141-3p	46.4070920044612	-3.17719097713778	0.600042274559233	-5.29494522610365	1.19052089679347e-07	1.44473212357937e-05
novel-m6085-5p	379.026249176708	-2.01001087517019	0.380560038410095	-5.28171818451463	1.27977952538096e-07	1.53499137259356e-05
hsa-miR-2278	59.216289345059	-2.39688908036309	0.456520434722949	-5.25034346341517	1.51815870120195e-07	1.75952887673013e-05
hsa-miR-3176	463.860933202962	-2.86878546274678	0.546760435851827	-5.24687829374001	1.54698018582251e-07	1.77301117963991e-05
hsa-let-7d-5p	30154.1104608173	-1.82397961873533	0.348011833995307	-5.24114251459601	1.5958539954822e-07	1.78478523547239e-05
hsa-miR-133a-3p	434.252788530433	-1.93801221937477	0.370154682546539	-5.23568202904229	1.64376730363429e-07	1.78478523547239e-05
hsa-miR-514a-5p	68.6656972192706	-2.53915753265887	0.484343207476163	-5.24247577640249	1.58436197266863e-07	1.78478523547239e-05
novel-m5602-5p	37.3776578135479	-2.82596914361551	0.539681871064028	-5.23636107702465	1.63773408603967e-07	1.78478523547239e-05
novel-m6468-5p	38.4275920217936	-2.79836463793525	0.545405378435196	-5.13079765726539	2.88516925375751e-07	3.06809493324832e-05
hsa-miR-1908-3p	79.7949998266753	-2.97033798081428	0.579408634877982	-5.12649933399733	2.95179100303893e-07	3.10691063228027e-05
hsa-miR-1285-5p	148.670683887595	-2.19370858710512	0.428390922621238	-5.12081015555197	3.04225801117071e-07	3.10701894903227e-05
hsa-miR-3620-5p	73.2854077355518	-2.54674180626993	0.497077479905794	-5.12343026836095	3.00026634568756e-07	3.10701894903227e-05
novel-m5134-3p	54.5965788287778	-2.59144518669616	0.505884075316871	-5.12260676534037	3.01340367295768e-07	3.10701894903227e-05
hsa-miR-10527-5p	143.421012846366	-2.08876688930649	0.4108730126368	-5.08372860972715	3.7009664604245e-07	3.74269304306654e-05
hsa-miR-509-3p	8650.82791541985	-1.92105761497751	0.378621006839628	-5.0738273372962	3.89892863983499e-07	3.90460669125223e-05
hsa-miR-1276	626.390748639401	-2.0291943777359	0.402245623064471	-5.04466490468354	4.54316865096619e-07	4.50603698410733e-05
novel-m1629-3p	103.523512933029	-2.06676810312641	0.410223121131636	-5.03815605864695	4.70038136503054e-07	4.61756512193238e-05
novel-m4583-3p	217.546367948515	-2.22070086780163	0.442083475597562	-5.02326142093395	5.08013208375792e-07	4.94354362678895e-05
novel-m5641-3p	25.8283815228449	-3.49824832977223	0.698550826673859	-5.00786513478066	5.50370754950094e-07	5.30567695075722e-05
hsa-miR-6721-5p	86.9345524427462	-2.24792640045972	0.452654576605288	-4.96609670296098	6.83139000234662e-07	6.46475118111976e-05
novel-m1211-3p	32.7579472972667	-2.76553323975688	0.557367415891214	-4.96177774464063	6.98508967719781e-07	6.55010909275413e-05
novel-m2541-3p	50.6068288374441	-2.41740720811453	0.487819825016074	-4.95553293274802	7.21323031344684e-07	6.70310546695533e-05
novel-m2623-5p	772.331603585557	-2.00392454536927	0.404594583727304	-4.95291985104752	7.3108092522088e-07	6.73312477111909e-05
hsa-miR-301b-5p	102.893552408081	-2.56105772010004	0.517546205445654	-4.94846197914782	7.48021979151256e-07	6.82818293357983e-05
hsa-miR-760	843.307156062968	-1.87142188374856	0.378506966530919	-4.94422044830632	7.64491564143152e-07	6.9173074422251e-05
hsa-miR-501-5p	749.863011529099	-2.13561882698001	0.432689865922854	-4.93568025316494	7.98718723049956e-07	7.16415967674808e-05
hsa-miR-340-5p	10470.5738851513	-2.07263124995747	0.420928242382617	-4.92395387447886	8.48128359108048e-07	7.54176208982717e-05
hsa-miR-197-5p	80.844934034921	-2.16992396219699	0.443663923105534	-4.89091821351639	1.00366664761177e-06	8.84856535907301e-05
novel-m6961-3p	135.23152602205	-1.99720043053722	0.409028237457233	-4.88279352778435	1.04593374890156e-06	9.14305645755895e-05
hsa-miR-25-5p	5116.32939678143	-1.87027629848532	0.384556206457115	-4.86346668466498	1.15347447830982e-06	9.91507436980479e-05
hsa-let-7f-1-3p	32.3379736139684	-2.58496117262871	0.532872001437096	-4.85099829913631	1.22841599916235e-06	0.000103861565830817
hsa-miR-1914-5p	21.2086710065637	-3.18586447448707	0.663269949964602	-4.80326973151294	1.56095380522948e-06	0.000128809908007537
hsa-miR-508-5p	331.989196647299	-1.8733070369897	0.391367048296606	-4.78657323130068	1.69653053510327e-06	0.00013888660690151
novel-m4290-3p	101.213657674888	-2.06446651602581	0.433839875552087	-4.75859097414376	1.9494902501581e-06	0.000155883658375045
hsa-miR-500b-3p	53.336657778883	-2.37715633988081	0.500699727608713	-4.74766853026634	2.05774909342353e-06	0.000163274476143567
hsa-miR-6511a-3p	131.241776030716	-2.07324789789371	0.437261096075917	-4.74144147855713	2.12202956289578e-06	0.000167089579704351
novel-m0691-3p	41.3674078048817	-2.42084185503368	0.511266538962426	-4.73498981557952	2.19066099145411e-06	0.000171186879748857
novel-m3594-3p	94.2840919004663	-2.05690137915753	0.435596991669745	-4.72202843108018	2.33504030498252e-06	0.0001797458264619
hsa-miR-33b-3p	693.586537967128	-3.04475806770277	0.645126708421249	-4.71962798618877	2.36276348590898e-06	0.000180532632275194
hsa-miR-140-5p	2645.41423109594	-1.68662150400633	0.357767746178899	-4.71429166552914	2.42553025753923e-06	0.000182622953332242
novel-m4647-3p	104.573447141274	-2.14177281886339	0.454304421599676	-4.71440011814517	2.42423882938568e-06	0.000182622953332242
hsa-miR-17-3p	1968.41665361909	-2.00751313801905	0.426505960094553	-4.70688179263426	2.51534663191025e-06	0.000188013047160538
hsa-miR-1227-3p	66.9858024860774	-2.10991668690773	0.448926949358488	-4.69991095416032	2.60274955811412e-06	0.000193146486992425
novel-m4063-3p	244.634670521255	-1.90140555433193	0.405335193196032	-4.69094612619131	2.71944576241081e-06	0.000200364878851911
novel-m5450-3p	27.0883025727398	-2.71989051481379	0.580787479583374	-4.68310803938971	2.82557485589249e-06	0.000206707834315823
hsa-miR-1303	5392.88206723335	-1.82827497773467	0.392384834129436	-4.65939256238323	3.17143872177303e-06	0.000227727981591137
hsa-miR-509-3-5p	913.232774332134	-1.7871730437275	0.383604634785537	-4.65889325014715	3.17914002415159e-06	0.000227727981591137
hsa-miR-126-5p	829.448024514125	-2.09786166143707	0.450785616490859	-4.6537901492241	3.25888478246432e-06	0.000231830320904272
hsa-miR-18a-3p	3888.32634681723	-2.30636839523713	0.496308780306585	-4.64704330600884	3.36726495690013e-06	0.000236281211091326
hsa-miR-6871-5p	18.6888289067739	-3.33984754413088	0.719454038103447	-4.64219723185522	3.44723559461939e-06	0.000240258345665534
novel-m4386-3p	42.2073551714782	-2.34792207167445	0.506015905302078	-4.64001634547989	3.48381621316828e-06	0.000241178283482086
novel-m7521-3p	43.257289379724	-2.49701334901813	0.538617351510441	-4.63596900845429	3.55269197367989e-06	0.000244306784723387
novel-m0680-3p	95.9639866336595	-1.94923596047728	0.420772771757453	-4.63251448599169	3.61251049489601e-06	0.000246775137449353
novel-m5524-5p	49.3469077875492	-2.20013851410755	0.475942423600226	-4.62269889173734	3.78779347459194e-06	0.000257046642700105
hsa-miR-145-5p	684.137130092916	-1.86696468918941	0.405162826328716	-4.60793677965585	4.06684266405076e-06	0.000274179621435841
novel-m4630-5p	29.6081446725295	-2.86673155390661	0.622649287959964	-4.60408709901382	4.14279066365569e-06	0.000277486270750704
novel-m6356-3p	18.8988157484231	-3.35754945104321	0.730379018738799	-4.59699603206147	4.28625778956889e-06	0.000285243542576794
hsa-miR-766-3p	343.118499254704	-1.99338595747648	0.435520402199341	-4.57702084083788	4.7164448875673e-06	0.00031185980137985
hsa-miR-1343-5p	51.0268025207424	-2.21759028094523	0.485405707353917	-4.56852947410516	4.91158009102115e-06	0.000318634897099894
hsa-miR-197-3p	6343.07252569574	-1.930961896788	0.422481513596792	-4.57052399843198	4.86506202316698e-06	0.000318634897099894
hsa-miR-345-5p	85409.2080250069	-2.15876734495299	0.472406962616288	-4.56971957609872	4.88377247536296e-06	0.000318634897099894
hsa-miR-7156-3p	22.4685920564586	-3.12552859103304	0.684378331568161	-4.56696018395456	4.94847959895376e-06	0.00031902229414505
novel-m3565-3p	121.792368156504	-1.82017811334971	0.398818900064701	-4.56392140155448	5.0206881831113e-06	0.00031979003786913
hsa-miR-769-5p	1040.69478721317	-1.85209059617185	0.405977030003839	-4.56205760250607	5.06547448719071e-06	0.000320554413100443
novel-m4009-3p	52.0767367289881	-2.33593360526288	0.51585925634493	-4.52823822880277	5.94775042022566e-06	0.000374091741369681
hsa-miR-6511b-3p	69.7156314275163	-2.1514105254582	0.477386670512551	-4.5066413839086	6.58618063064849e-06	0.000411736080031146
novel-m6566-5p	52.0767367289881	-2.05889269525393	0.457482274243238	-4.5004862727408	6.77981833038435e-06	0.0004212881089031
novel-m5395-3p	43.257289379724	-2.14438884833449	0.4784701303784	-4.48176116372946	7.40295662614907e-06	0.000457254476639088
hsa-miR-2277-5p	65.3059077528843	-2.28330543499816	0.509629932014653	-4.48032050623845	7.45310353995642e-06	0.000457611684611014
novel-m5983-5p	65.0959209112351	-2.05889263215276	0.459876985939696	-4.47705080945874	7.56812426579874e-06	0.000461924271016059
hsa-miR-24-2-5p	194.02784168381	-2.06729709539674	0.462815417780099	-4.46678527978295	7.94037541995055e-06	0.000481793955628176
hsa-miR-3177-5p	97.6438813668527	-1.9806854765793	0.444034356529359	-4.46065816181578	8.17083315757051e-06	0.000490244219583519
hsa-miR-3679-5p	1333.20645763042	-1.89819764932326	0.425551723715989	-4.46055683372137	8.17469760236213e-06	0.000490244219583519
hsa-miR-513c-5p	205.787104816163	-1.74655075584318	0.392212567210179	-4.45307188463248	8.46503983454314e-06	0.0005018211832949
novel-m4732-5p	596.782603966872	-2.10840562934603	0.474710989854528	-4.44145106055399	8.9354270548572e-06	0.000526679600404869
hsa-miR-508-3p	523.917169914618	-1.63081468301519	0.367715483396353	-4.43499052025876	9.2076340481582e-06	0.000539640597765635
hsa-miR-3115	623.030959173015	-1.6551907697878	0.37372350312849	-4.42891805287057	9.47069965595107e-06	0.00054882172444458
hsa-miR-153-5p	552.475380378902	-1.76227145327906	0.398433469225831	-4.4230005493846	9.7339493822153e-06	0.00055288903532018
hsa-miR-3139	66.1458551194808	-2.08746171451078	0.472006487973334	-4.42252758743585	9.7552888442339e-06	0.00055288903532018
hsa-let-7a-3p	4720.92417395609	-1.62441896923325	0.368057083198347	-4.41349737143315	1.01713953617458e-05	0.000573322093750865
hsa-miR-6804-5p	68.2457235359723	-1.99999897245532	0.453761919035326	-4.40759545602067	1.04524539361702e-05	0.000585962295389105
novel-m6364-5p	29.8181315141787	-2.69458516171473	0.612526308584525	-4.39913375793049	1.08683827019581e-05	0.000605985770652422
hsa-let-7d-3p	5719.41160599778	-1.95000007375978	0.443549583678393	-4.3963519424103	1.10085389433266e-05	0.000610500425808678
hsa-miR-1229-3p	15.3290394403876	-3.48112375462382	0.792195949342017	-4.39427108597965	1.11145051683376e-05	0.000613080859954021
hsa-miR-320b	9197.00369054927	-1.73737821849721	0.39569064827607	-4.39074874795893	1.1296100717476e-05	0.000619783398408322
hsa-miR-7108-5p	20.5787104816163	-2.70894955075116	0.617147687975653	-4.38946722726445	1.13628700445539e-05	0.000620148172008327
novel-m5834-3p	25.6183946811958	-2.62678102487588	0.600449581029072	-4.37469041176449	1.21604936781496e-05	0.000660186801526913
novel-m2372-5p	21.628644689862	-2.79141150674793	0.641986128176619	-4.34808695115601	1.37330161324905e-05	0.000741654771762513
hsa-miR-196b-5p	7173.15051073481	-1.55448873369861	0.357853613533401	-4.3439235344022	1.39960249114826e-05	0.000751921859176787
novel-m1647-3p	20.3687236399671	-2.82442652659662	0.651432356268881	-4.33571728425296	1.45285578385438e-05	0.000776487430593674
novel-m6741-5p	13.2291710238962	-3.88263918283426	0.897234007189378	-4.32734286899889	1.50918936736215e-05	0.000802437542491783
novel-m4368-5p	19.7387631150197	-2.77258768745134	0.6419192402576	-4.31921574174768	1.56584652520794e-05	0.0008282926619241
hsa-miR-4691-5p	15.7490131236859	-3.28010527489227	0.759743492832079	-4.31738515148724	1.57888514444733e-05	0.000830928584947664
novel-m2774-3p	75.8052498353415	-2.24188713029997	0.520739833548459	-4.30519615721185	1.66837836419699e-05	0.000869157718519798
novel-m6468-3p	185.418381176195	-3.01846920006173	0.700966868340016	-4.30615102709472	1.66119662169825e-05	0.000869157718519798
hsa-miR-140-3p	549.535564595814	-1.93674521174044	0.450132085089615	-4.30261533424099	1.68793754867864e-05	0.000870553790731009
novel-m6428-5p	20.5787104816163	-2.84130027266211	0.66032756433639	-4.30286485998436	1.68603697686229e-05	0.000870553790731009
hsa-miR-6831-5p	15.3290394403876	-3.23703662771981	0.754453296522125	-4.29057258102242	1.78213026804214e-05	0.000914560881336053
novel-m1854-3p	83.1547892930616	-2.09760951886024	0.489991659554684	-4.28090861947854	1.86131781964703e-05	0.000945787847766459
hsa-miR-6720-5p	88.4044603342903	-2.00428620159885	0.468332587613342	-4.27962147971134	1.87211433449222e-05	0.000946610752955257
hsa-miR-590-5p	84.4147103429565	-1.92056449588482	0.449414238305447	-4.2734838645221	1.92442216752744e-05	0.000968312910148564
hsa-miR-6511a-5p	20.158736798318	-2.80735298082227	0.657295220790887	-4.27106860360909	1.94538547225673e-05	0.000969403437020685
hsa-miR-6511b-5p	20.158736798318	-2.80735298082227	0.657295220790887	-4.27106860360909	1.94538547225673e-05	0.000969403437020685
hsa-miR-6807-5p	17.2189210152299	-2.84799497928279	0.666994653456117	-4.26989176678636	1.95567847975785e-05	0.000969847284552989
novel-m0676-5p	30.0281183558278	-2.62058459300954	0.614704112463073	-4.26316424419067	2.01552258325e-05	0.000994742365848026
hsa-miR-340-3p	14611.0944287892	-1.61779760884529	0.380209247748238	-4.25501909389784	2.09031176630894e-05	0.00102137453955051
hsa-miR-942-5p	5033.80456801332	-1.52177693420164	0.357811119710964	-4.25301744515631	2.10909139044362e-05	0.00102137453955051
novel-m2214-5p	39.0575525467411	-2.32192666682386	0.545940961493875	-4.25307282397405	2.10856966847148e-05	0.00102137453955051
novel-m7395-5p	22.8885657397569	-2.6476965104832	0.622700713891064	-4.25195676095915	2.11910781099303e-05	0.00102142976964454
hsa-miR-1306-3p	1537.31366771339	-1.63398783563607	0.385786161384051	-4.23547550221594	2.28068568368578e-05	0.00109055281617225
hsa-miR-5585-3p	20.5787104816163	-2.58496089864552	0.610354035997751	-4.23518277292926	2.28365882979356e-05	0.00109055281617225
hsa-miR-597-3p	114.652815540433	-1.6780710966363	0.396532986240417	-4.23185751214879	2.31769227118599e-05	0.00110170487452919
hsa-miR-320a-3p	34962.8091345827	-1.53361259716209	0.362669765998279	-4.22867506735966	2.350715608536e-05	0.00110719778548168
hsa-miR-6794-3p	51.6567630456898	-2.12029300850745	0.501401495043971	-4.22873292055403	2.35011130654945e-05	0.00110719778548168
hsa-miR-18a-5p	12541.4641174952	-1.52001822491425	0.360842102308508	-4.21241926923117	2.52650026008358e-05	0.00117408489165392
hsa-miR-1915-3p	15.5390262820368	-3.78659228057168	0.898637685931838	-4.21370296377587	2.51217627286072e-05	0.00117408489165392
novel-m6598-3p	23.7285131063534	-2.70781733020379	0.642822689969949	-4.2123860474346	2.52687199173213e-05	0.00117408489165392
hsa-miR-5094	22.4685920564586	-2.73180195654942	0.649291990014777	-4.20735508609501	2.58376985232658e-05	0.00119513838684972
hsa-miR-7-5p	1880891.19820394	-1.57128796880927	0.373895750301534	-4.20247613818043	2.64011085787646e-05	0.00121574747763374
hsa-miR-6789-3p	39.4775262300394	-2.1281036453162	0.506854040963271	-4.19865182740135	2.68508796506747e-05	0.00123096366042982
hsa-miR-142-3p	6534.37053843811	-2.10928267620071	0.502960784162342	-4.19373188252365	2.74402296541785e-05	0.00125241579151704
novel-m1854-5p	39.4775262300394	-2.34042292552179	0.55905387459942	-4.18639961524063	2.83414191808618e-05	0.00128784906982638
novel-m3952-5p	47.2470393710577	-2.12338117710577	0.508328534618729	-4.17718273222338	2.95141915439837e-05	0.00133525827094821
hsa-miR-24-1-5p	562.554748778061	-1.94607838584538	0.466375649659326	-4.1727701419809	3.00918485535797e-05	0.00135544723943308
hsa-miR-191-3p	3095.6260195917	-1.57584193549895	0.3787274002045	-4.16088705134101	3.17013852203073e-05	0.00142173821107595
novel-m1371-5p	14.489092073791	-3.14683884428939	0.758622994772034	-4.14809314504764	3.35256003273152e-05	0.00149704141721323
hsa-miR-219a-1-3p	350.258051870775	-1.65974140485864	0.400784273665068	-4.1412338605024	3.45442531670467e-05	0.00153587918714693
novel-m8209-5p	20.7886973232654	-2.72582307399158	0.659438568164515	-4.13355118366621	3.57200700870276e-05	0.00158134130020468
novel-m2400-3p	12.1792368156504	-3.75488362428085	0.908966511319801	-4.13093725403463	3.61287193885723e-05	0.00159259718159454
hsa-miR-671-5p	1213.93393157371	-2.18016399977134	0.529502057396807	-4.11738532327841	3.83195095571722e-05	0.0016748548350942
hsa-miR-3940-5p	19.7387631150197	-2.77258746494011	0.673677995996711	-4.11559748339123	3.8617773472445e-05	0.00168076933910662
hsa-miR-124-5p	852.336590253882	-1.53935196245311	0.374602139201224	-4.10929837650024	3.96863037215848e-05	0.00172001774322751
hsa-miR-320c	4742.3428318043	-1.75671879174457	0.427643328123304	-4.10790646367352	3.99261726157085e-05	0.00172317351686625
novel-m0406-3p	30.8680657224244	-2.15200187635815	0.527576635168021	-4.07903180866375	4.52236495158361e-05	0.00193560972927738
novel-m7618-3p	11.549276290703	-3.67242163318226	0.90131659659259	-4.07450794434029	4.61117392405925e-05	0.001965465249036
novel-m4534-3p	44.9371841129171	-2.03394616509348	0.500419638690024	-4.06448110313545	4.81394387190321e-05	0.00204344983698278
hsa-miR-636	122.212341839803	-1.60486125766166	0.394986041482626	-4.06308347413399	4.84287011824412e-05	0.00204730349465935
hsa-miR-106a-5p	32.9679341389159	-2.33298174345697	0.574721431264517	-4.05932616489328	4.92145300945019e-05	0.00207203215479505
hsa-miR-143-3p	34849.6262269338	-1.55632344611604	0.383694988712901	-4.05614743975861	4.98887740203614e-05	0.00209188091065052
hsa-miR-7-2-3p	123.262276048048	-2.33672310722214	0.57678633160619	-4.05128030810823	5.09381396854148e-05	0.00212723445690305
novel-m0641-3p	120.32246026496	-1.7544785622191	0.433486936103077	-4.04736202200547	5.1798096734851e-05	0.00215442487024189
novel-m8022-3p	28.9781841475821	-2.24792614743023	0.555906582499492	-4.04371205198363	5.26115282442501e-05	0.00217946953349173
hsa-miR-629-3p	1224.43327365617	-1.5375162922528	0.380711200946379	-4.03853705494036	5.37855978072526e-05	0.00221919376552724
novel-m4630-3p	22.0486183731603	-2.7004376632849	0.668980221230103	-4.03664798687084	5.42203292296914e-05	0.0022282179123676
hsa-miR-4742-3p	30.0281183558278	-2.30985376495626	0.574388373732254	-4.02141455257412	5.78496929918341e-05	0.00236793485401099
hsa-miR-23b-5p	1111.04037916563	-1.54560132618783	0.384975531313978	-4.01480406017615	5.94951998333744e-05	0.00242566397739627
novel-m5246-3p	15.9589999653351	-2.72246409059203	0.678580061126967	-4.01200130471065	6.02061672722294e-05	0.00244498667485451
novel-m7872-5p	32.1279867723193	-2.15842807423543	0.538271732258829	-4.00992276740542	6.07386114819819e-05	0.00245693638210449
hsa-miR-507	17.2189210152299	-2.84799466458844	0.710995955983127	-4.00564115818406	6.18494845190775e-05	0.0024920993469308
novel-m1300-3p	71.1855393190603	-1.79099050416145	0.447395259749822	-4.00315038018721	6.25045436213044e-05	0.00250869403678504
hsa-miR-652-3p	147435.331298173	-1.69222791010896	0.423239918014636	-3.99827104694421	6.38068597087583e-05	0.00255103782130171
novel-m8123-3p	18.8988157484231	-2.7004377048269	0.675784720507872	-3.99600290281414	6.44209440921854e-05	0.00256564493556329
hsa-miR-769-3p	1248.58176044582	-1.43176176986546	0.358953400075548	-3.98871209901932	6.64329890673104e-05	0.00263560108549733
hsa-miR-885-5p	1576.58120710178	-1.74630636304577	0.43890285964756	-3.97879923691558	6.92641966125603e-05	0.00270628859113091
novel-m2695-5p	57.9563682951642	-1.75742879174296	0.441635512081425	-3.97936475592783	6.90996553669255e-05	0.00270628859113091
novel-m3261-3p	17.0089341735808	-2.8278167887861	0.711847780975292	-3.97250207749717	7.11216157448065e-05	0.00276837534493464
novel-m8084-5p	116.542697115276	-1.5814978420642	0.398240449448108	-3.97121348234685	7.15074645937852e-05	0.00277293044092066
hsa-miR-3188	56.4864604036201	-1.96010608299072	0.496116688531559	-3.95089729553824	7.78587333319553e-05	0.00299668968029522
hsa-miR-548e-3p	120.53244710661	-2.07661972436739	0.525573040114702	-3.95115343799634	7.777543762518e-05	0.00299668968029522
hsa-miR-3200-3p	279.492486235013	-1.71358153858736	0.43444283540188	-3.94431994027987	8.00267570901702e-05	0.00305731851624113
hsa-miR-513a-5p	135.021539180401	-1.61805930555443	0.410162802212621	-3.9449196680582	7.98267351034126e-05	0.00305731851624113
hsa-miR-130a-5p	49.3469077875492	-1.85113560137971	0.470759565410094	-3.93223151985691	8.41609511950667e-05	0.00320339561467569
novel-m5866-5p	74.7553156270958	-1.90560644223707	0.48478459659264	-3.93083125089128	8.46526740259115e-05	0.00321026592859293
hsa-miR-550a-5p	1604.92943072442	-1.46729135676311	0.374590891884423	-3.91705027685465	8.96390592296941e-05	0.00338691170679229
hsa-miR-185-3p	53.336657778883	-2.69389421533159	0.688655016699451	-3.91181963393332	9.16033160082968e-05	0.00344788399661327
novel-m2547-3p	44.727197271268	-1.94144668914993	0.496408895133323	-3.91098287759027	9.19212892941008e-05	0.00344788399661327
novel-m6201-3p	2875.1398358601	-1.57038705381794	0.402582737117612	-3.90078090546432	9.58828977579023e-05	0.00357051296163452
hsa-miR-421	2528.45156029736	-2.35306093815457	0.605289473316752	-3.8874968785773	0.000101283289749034	0.00373120404914743
hsa-miR-27b-5p	1647.5567595792	-1.43066628048753	0.368848251724536	-3.87873949191436	0.000104999123301541	0.00385432724859573
novel-m4796-3p	17.4289078568791	-2.42884170051029	0.62670263996942	-3.87558874912161	0.000106367201737976	0.00389070101392634
hsa-miR-3944-3p	35.6977630803547	-2.0536367035505	0.530381610881616	-3.87199831483013	0.000107946698755664	0.00393452366665962
hsa-miR-181d-5p	19241.7242608362	-1.3212989399399	0.342072971694144	-3.86262303448314	0.000112176037202605	0.0040742810695242
hsa-miR-17-5p	21342.6426115359	-1.45561955279012	0.377280791162537	-3.8581862286305	0.000114231596725682	0.00413438217622952
hsa-miR-570-3p	47.4570262127069	-2.26149050617291	0.587627267919945	-3.84851185374367	0.000118837547615692	0.00428604651627923
hsa-miR-6724-5p	114.442828698784	-1.70390254886424	0.443192980405801	-3.84460635478497	0.000120746109030595	0.00432720105287997
hsa-miR-6728-5p	22.8885657397569	-2.24392415220815	0.583677160200422	-3.84446112545784	0.000120817634825927	0.00432720105287997
hsa-miR-548aa	58.7963156617607	-2.5849599534175	0.674710745928958	-3.83121206978624	0.000127513537129967	0.00455121846192253
hsa-miR-331-5p	401.284854391517	-1.4656137304303	0.382674742289741	-3.82992021281775	0.000128184814465557	0.00455940124555939
novel-m7021-3p	10.4993420824573	-3.52355817151085	0.920873490901887	-3.82632164604927	0.00013007231222488	0.00461063883367574
hsa-miR-5582-3p	65.3059077528843	-1.70499226968716	0.446117926981878	-3.821842088306	0.000132458503717262	0.00467483440656907
hsa-miR-548t-3p	58.5863288201116	-2.57893616633078	0.675127641805571	-3.81992382867576	0.000133492892860304	0.00468360268657834
hsa-miR-942-3p	903.573379616273	-1.58451433655517	0.415220959855349	-3.81607502932214	0.000135591289881304	0.00474109883093441
novel-m2549-5p	9.65939471586069	-3.84129759010534	1.00692143210695	-3.81489306674857	0.000136241917190757	0.00474775464804951
novel-m4095-3p	52.2867235706372	-1.99276710711857	0.523894805154369	-3.80375427950919	0.000142519554670256	0.00494979530782387
hsa-miR-6514-5p	35.0678025554073	-1.86349696821547	0.490686137868044	-3.79773713663908	0.000146023055766664	0.00505445577259442
hsa-miR-513b-5p	52.7066972539355	-1.76702183597622	0.46619378665008	-3.79031614443744	0.000150455664791619	0.00519046883720921
hsa-miR-301a-5p	1236.19253678852	-2.08958060650101	0.551644860956628	-3.78790913211335	0.000151920387778284	0.00522352933310998
hsa-miR-93-3p	361.387354478179	-1.43353299543334	0.38006680859604	-3.77179212446565	0.000162079260014763	0.0055543108539943
hsa-miR-5682	47.0370525294086	-2.24597746595514	0.595801118610229	-3.76967648398198	0.000163459290225582	0.00558305489628104
hsa-miR-4521	4056.31582013654	-1.42003803728236	0.377422456575264	-3.76246302397532	0.000168248189262211	0.00570881602710431
hsa-miR-503-3p	177.228894351879	-1.54872243901808	0.411607073785729	-3.76262347673913	0.000168140246870164	0.00570881602710431
hsa-miR-615-3p	3021.50066448955	-1.52580822179182	0.406515715880558	-3.75338064971671	0.000174465617791491	0.00590036999186633
novel-m7767-5p	13.6491447071945	-2.83288760289601	0.755397712979121	-3.7501935129294	0.000176698156257732	0.00595634471175983
hsa-let-7b-3p	20.7886973232654	-2.16992365094079	0.579261136441383	-3.74601973864748	0.000179662460915899	0.00601694248164773
hsa-miR-7845-5p	13.019184182247	-2.75488525714965	0.739029000856314	-3.72770926980884	0.000193228096839368	0.00642950909321961
hsa-miR-3117-3p	252.194196820624	-1.54203519851811	0.413813106738015	-3.72640492388842	0.0001942302884808	0.00644207532372814
hsa-miR-590-3p	15265.2034405263	-1.42336992773151	0.382712547198655	-3.71916190924537	0.000199884899705324	0.00660837416814237
hsa-miR-3065-5p	755.112682570327	-1.46134600079103	0.393585068474773	-3.71291016311685	0.000204889630779599	0.00671844738460732
hsa-miR-643	63.8359998613402	-1.71443802214949	0.461729819866858	-3.71307623718965	0.000204755174565625	0.00671844738460732
novel-m0131-5p	17.4289078568791	-2.56478257877434	0.690852977721849	-3.71248682640399	0.000205232746181468	0.00671844738460732
novel-m4231-5p	15.5390262820368	-2.51784642804842	0.678342221803051	-3.7117642793278	0.000205819619344247	0.00671844738460732
novel-m4104-5p	17.8488815401774	-2.34239057625289	0.631933344711419	-3.70670513885063	0.000209973168021064	0.00683240765973904
hsa-miR-181c-3p	311.410486165683	-1.47672462020409	0.39863663793974	-3.70443777530382	0.000211860104239071	0.00687212885291202
hsa-miR-1301-5p	25.1984209978975	-2.50249821217203	0.676169589357273	-3.70099195758088	0.000214758283691481	0.00694429998833112
hsa-miR-320d	2074.87998233521	-1.72402490405644	0.465933908985062	-3.70014903575457	0.000215472886962301	0.00694563384067541
hsa-miR-6873-3p	10.2893552408081	-3.13750052766531	0.848470083765452	-3.69783282604531	0.000217448012404809	0.00696576474520374
novel-m2843-5p	11.549276290703	-3.02974449780407	0.819290297113219	-3.69801095958223	0.000217295509406505	0.00696576474520374
novel-m0521-5p	19.9487499566688	-2.41503566749377	0.653912627347535	-3.69320849069681	0.000221442324559342	0.00707175720690284
novel-m2680-3p	11.7592631323521	-3.05889074670522	0.82920013945051	-3.68896554784985	0.000225167704335622	0.00716853355006773
novel-m1710-5p	28.5582104642838	-1.94753142130167	0.528053362445927	-3.68813373762221	0.000225904911820827	0.00716987435517487
hsa-miR-142-5p	1489.01669413409	-1.788327207821	0.486986411933708	-3.67223225124492	0.000240441012102986	0.00758455363866146
hsa-miR-5002-5p	91.9742366423257	-1.50695918163084	0.410331837378813	-3.6725377958904	0.000240153618130388	0.00758455363866146
novel-m7671-3p	10.4993420824573	-3.16992184001611	0.863658402858779	-3.67034215092844	0.000242226016417838	0.00761756511996951
hsa-miR-1236-3p	15.9589999653351	-2.56293415105059	0.699094627189871	-3.66607616675976	0.000246300593931519	0.00772215995867362
hsa-miR-20a-5p	32458.0860873917	-1.30029221024112	0.355263308640815	-3.66008022392138	0.000252136296372652	0.00788116938510274
hsa-miR-4326	44.5172104296188	-1.85147631578881	0.506337225864865	-3.65660714087601	0.00025557561571471	0.00796453920271069
hsa-miR-1286	43.4672762213731	-1.88929531168117	0.517596866986348	-3.6501289559216	0.000262108684858332	0.00809699297073007
hsa-miR-510-5p	98.2738418918001	-1.56856715070212	0.429600993911023	-3.6512186259676	0.000260998940242962	0.00809699297073007
novel-m0651-5p	10.4993420824573	-3.52355769679474	0.965342872952309	-3.65005822855318	0.000262180867884037	0.00809699297073007
hsa-miR-106b-5p	3588.46513694225	-1.67333189527844	0.458558187655784	-3.64911572909156	0.000263144545844046	0.00810249549367564
hsa-miR-338-5p	1863.00325911122	-1.7483329133004	0.479398661930455	-3.64692906371529	0.000265393151690339	0.0081474117847793
hsa-miR-1249-3p	278.652538868416	-1.61263630981051	0.442331343545415	-3.64576540492194	0.000266597103976835	0.00816008643181321
hsa-miR-6857-5p	18.8988157484231	-2.20945189431036	0.60640965158558	-3.64349724403843	0.000268958533423225	0.00820800968124429
hsa-miR-1301-3p	11853.9671979359	-1.38907973705927	0.382516938379601	-3.63142020048475	0.000281865816119875	0.00852623429113348
novel-m3330-5p	10.079368399159	-3.10433363447337	0.854766949917917	-3.63178950095284	0.000281462670559361	0.00852623429113348
hsa-miR-425-5p	42320.5380791271	-1.26417738505321	0.348768892022916	-3.62468503919824	0.000289313817802878	0.00872594161004879
novel-m7122-3p	13.6491447071945	-2.83288738521942	0.782148844609174	-3.62192874763493	0.000292414671573186	0.008793753169905
hsa-miR-3616-5p	50.1868551541458	-1.74220118761368	0.483020258056538	-3.60689051557286	0.000309888336205612	0.00926521213901706
novel-m4875-3p	103.31352609138	-2.25949177802369	0.626426402860986	-3.606954891595	0.000309811493582831	0.00926521213901706
hsa-miR-501-3p	988.198076800879	-1.4640324174106	0.406336716987765	-3.60300301745727	0.000314561875567498	0.00935073702155258
novel-m7313-5p	64.0459867029894	-1.54114544121049	0.427717300096	-3.60318706038915	0.000314339139822381	0.00935073702155258
hsa-miR-190a-5p	2903.06808579944	-1.30814922698991	0.363340433052484	-3.60034036399398	0.000317800896643832	0.00941987427839404
hsa-miR-1253	44.3072235879697	-1.6870597362935	0.468908021644014	-3.59784789003733	0.000320861167805787	0.00948333222325699
hsa-miR-548z	21.628644689862	-2.44294143668007	0.680711513897911	-3.58880581098332	0.000332196161301717	0.00976240285990658
novel-m4148-3p	18.8988157484231	-2.56634456194975	0.715051986360164	-3.58903214158349	0.000331907922011043	0.00976240285990658
NA	NA	NA	NA	NA	NA	NA
NA.1	NA	NA	NA	NA	NA	NA
